# Supplementary material for: Cyclo­hexane-1,3-diyl bis­(N-phenyl­carbamate)
Source: Acta Crystallogr Sect E Struct Rep Online. 2010 Aug 28;66(Pt 9):o2406–7. doi: 10.1107/S1600536810033817 (PMC3008041; doi:10.1107/S1600536810033817)
Supplement: Supplementary file 1 [file e-66-o2406-sup1.cif]

##############################################################################
###                                                                        ###
###        Electronic paper (Acta Crystallographica Section E)             ###
###                                                                        ###
##############################################################################
#                                                                            #
# This CIF contains the data in a paper accepted for publication in Acta     #
# Crystallographica Section E. It conforms to the requirements of Notes      #
# for Authors for Section E, and has been peer reviewed under the auspices   #
# of the IUCr Commission on Journals.                                        #
#                                                                            #
# Full details of the Crystallographic Information File format               #
# are given in the paper "The Crystallographic Information File (CIF):       #
# a New Standard Archive File for Crystallography" by S. R. Hall, F. H.      #
# Allen and I. D. Brown [Acta Cryst. (1991), A47, 655-685].                  #
#                                                                            #
# The current version of the core CIF dictionary is obtainable from          #
# ftp://ftp.iucr.org/pub/cif_core.dic. The current version number is 2.4.    #
#                                                                            #
# Software is freely available for graphical display of the structure(s) in  #
# this CIF.  For information consult the CIF home page http://www.iucr.org/  #
# cif/home.html                                                              #
#                                                                            #
# This file may be used for bona fide research purposes within the           #
# scientific community so long as proper attribution is given to the journal # 
# article from which it was obtained.                                        #
#                                                                            #
##############################################################################
                                             
data_global
_audit_creation_method     'form.cif (version 2.0)'
_journal_data_validation_number     ?
_journal_date_recd_electronic     2010-08-18
_journal_date_accepted     2010-08-21
_journal_name_full     'Acta Crystallographica, Section E'
_journal_year     2010
_journal_volume     66
_journal_issue      9
_journal_page_first     o2406
_journal_page_last     o2407
_journal_paper_category     QO
_journal_coeditor_code     CI5161
_publ_contact_author_name     'Prof. Fun, Hoong-Kun'
_publ_contact_author_address
;
      X-ray Crystallography Unit
      School of Physics
      Universiti Sains Malaysia
      11800 USM, Penang
      MALAYSIA
;
_publ_contact_author_email     'hkfun@usm.my'
_publ_contact_author_fax     '604 6579150'
_publ_contact_author_phone     '604 6533652'
_publ_section_title
;
Cyclohexane-1,3-diyl bis(<i>N</i>-phenylcarbamate)
;
loop_
    _publ_author_name
    _publ_author_footnote
    _publ_author_address
    'Raza Murad Ghalib' ?
;
      School of Industrial Technology
      Universiti Sains Malaysia
      11800 USM, Penang
      Malaysia
;
    'Othman Sulaiman' ?
;
      School of Industrial Technology
      Universiti Sains Malaysia
      11800 USM, Penang
      Malaysia
;
    'Sayed Hasan Mehdi' ?
;
      School of Industrial Technology
      Universiti Sains Malaysia
      11800 USM, Penang
      Malaysia
;
    'Jia Hao Goh'
;
      Thomson Reuters ResearcherID: C-7576-2009.
;
;
      X-ray Crystallography Unit
      School of Physics
      Universiti Sains Malaysia
      11800 USM, Penang
      Malaysia
;
    'Hoong-Kun Fun'
;
      Thomson Reuters ResearcherID: A-3561-2009
;
;     X-ray Crystallography Unit
      School of Physics
      Universiti Sains Malaysia
      11800 USM, Penang
      Malaysia
;
data_I
_audit_creation_method     SHELXL-97
_chemical_name_systematic
;
Cyclohexane-1,3-diyl bis(<i>N</i>-phenylcarbamate)
;
_chemical_name_common     ?
_chemical_formula_moiety     'C20 H22 N2 O4'
_chemical_formula_sum     'C20 H22 N2 O4'
_chemical_formula_iupac     'C20 H22 N2 O4'
_chemical_formula_weight     354.40
_chemical_melting_point     ?
_symmetry_cell_setting     monoclinic
_symmetry_space_group_name_H-M     'P 21/c'
_symmetry_space_group_name_Hall     '-P 2ybc'
loop_
    _symmetry_equiv_pos_as_xyz
    'x, y, z'
    '-x, y+1/2, -z+1/2'
    '-x, -y, -z'
    'x, -y-1/2, z-1/2'
_cell_length_a     38.356(7)
_cell_length_b     9.5453(16)
_cell_length_c     9.8472(16)
_cell_angle_alpha     90.00
_cell_angle_beta     91.034(3)
_cell_angle_gamma     90.00
_cell_volume     3604.7(10)
_cell_formula_units_Z     8
_cell_measurement_reflns_used     3229
_cell_measurement_theta_min     3.01
_cell_measurement_theta_max     32.13
_cell_measurement_temperature     100.00(10)
_exptl_crystal_description     Needle
_exptl_crystal_colour     colourless
_exptl_crystal_size_max     0.55
_exptl_crystal_size_mid     0.149
_exptl_crystal_size_min     0.128
_exptl_crystal_density_diffrn     1.306
_exptl_crystal_density_meas     ?
_exptl_crystal_density_method     'not measured'
_exptl_crystal_F_000     1504
_exptl_absorpt_coefficient_mu     0.092
_exptl_absorpt_correction_type     multi-scan
_exptl_absorpt_process_details     '(<i>SADABS</i>; Bruker, 2009)'
_exptl_absorpt_correction_T_min     0.9513
_exptl_absorpt_correction_T_max     0.9884
_exptl_special_details
;
The crystal was placed in the cold stream of an Oxford Cryosystems
Cobra open-flow nitrogen cryostat (Cosier & Glazer, 1986) operating
at 100.0(1)K.
;
_diffrn_ambient_temperature     100.00(10)
_diffrn_radiation_type     MoK\a
_diffrn_radiation_wavelength     0.71073
_diffrn_radiation_source     'fine-focus sealed tube'
_diffrn_radiation_monochromator     graphite
_diffrn_measurement_device_type
;
Bruker APEXII DUO CCD area-detector diffractometer
;
_diffrn_measurement_method     '\f and \w scans'
_diffrn_detector_area_resol_mean     ?
_diffrn_reflns_number     30037
_diffrn_reflns_av_R_equivalents     0.0566
_diffrn_reflns_av_sigmaI/netI     0.0708
_diffrn_reflns_theta_min     2.66
_diffrn_reflns_theta_max     30.00
_diffrn_reflns_theta_full     30.00
_diffrn_measured_fraction_theta_max     0.996
_diffrn_measured_fraction_theta_full     0.996
_diffrn_reflns_limit_h_min     -51
_diffrn_reflns_limit_h_max     53
_diffrn_reflns_limit_k_min     -11
_diffrn_reflns_limit_k_max     13
_diffrn_reflns_limit_l_min     -13
_diffrn_reflns_limit_l_max     13
_diffrn_standards_number     0
_diffrn_standards_interval_count     .
_diffrn_standards_interval_time     .
_diffrn_standards_decay_%     ?
_refine_special_details
;
 Refinement of F^2^ against ALL reflections.  The weighted R-factor wR and
 goodness of fit S are based on F^2^, conventional R-factors R are based
 on F, with F set to zero for negative F^2^. The threshold expression of
 F^2^ > 2sigma(F^2^) is used only for calculating R-factors(gt) etc. and is
 not relevant to the choice of reflections for refinement.  R-factors based
 on F^2^ are statistically about twice as large as those based on F, and R-
 factors based on ALL data will be even larger.
;
_reflns_number_total     10472
_reflns_number_gt     6630
_reflns_threshold_expression     I>2\s(I)
_refine_ls_structure_factor_coef     Fsqd
_refine_ls_matrix_type     full
_refine_ls_R_factor_all     0.1057
_refine_ls_R_factor_gt     0.0642
_refine_ls_wR_factor_gt     0.1540
_refine_ls_wR_factor_ref     0.1797
_refine_ls_goodness_of_fit_ref     1.080
_refine_ls_restrained_S_all     1.080
_refine_ls_number_reflns     10472
_refine_ls_number_parameters     485
_refine_ls_number_restraints     0
_refine_ls_hydrogen_treatment     mixed
_refine_ls_weighting_scheme     calc
_refine_ls_weighting_details
         'calc w=1/[\s^2^(Fo^2^)+(0.0587P)^2^+2.1169P] where P=(Fo^2^+2Fc^2^)/3'
_atom_sites_solution_hydrogens     geom
_atom_sites_solution_primary     direct
_atom_sites_solution_secondary     difmap
_refine_ls_shift/su_max     0.001
_refine_ls_shift/su_mean     0.000
_refine_diff_density_max     0.331
_refine_diff_density_min     -0.254
_refine_ls_extinction_method     none
_refine_ls_extinction_coef     ?
loop_
    _atom_type_symbol
    _atom_type_description
    _atom_type_scat_dispersion_real
    _atom_type_scat_dispersion_imag
    _atom_type_scat_source
    'C' 'C' 0.0033 0.0016
                         'International Tables Vol C Tables 4.2.6.8 and 6.1.1.4'
    'H' 'H' 0.0000 0.0000
                         'International Tables Vol C Tables 4.2.6.8 and 6.1.1.4'
    'N' 'N' 0.0061 0.0033
                         'International Tables Vol C Tables 4.2.6.8 and 6.1.1.4'
    'O' 'O' 0.0106 0.0060
                         'International Tables Vol C Tables 4.2.6.8 and 6.1.1.4'
_computing_data_collection     'APEX2 (Bruker, 2009)'
_computing_cell_refinement     'SAINT (Bruker, 2009)'
_computing_data_reduction     'SAINT (Bruker, 2009)'
_computing_structure_solution     'SHELXTL (Sheldrick, 2008)'
_computing_structure_refinement     'SHELXTL (Sheldrick, 2008)'
_computing_molecular_graphics     'SHELXTL (Sheldrick, 2008)'
_computing_publication_material
;
SHELXTL (Sheldrick, 2008) and PLATON (Spek, 2009)
;
loop_
    _atom_site_type_symbol
    _atom_site_label
    _atom_site_fract_x
    _atom_site_fract_y
    _atom_site_fract_z
    _atom_site_U_iso_or_equiv
    _atom_site_adp_type
    _atom_site_calc_flag
    _atom_site_refinement_flags
    _atom_site_occupancy
    _atom_site_disorder_assembly
    _atom_site_disorder_group
    O O1A 0.32324(4) 0.22226(16) 0.31570(14) 0.0210(3) Uani d . 1 . .
    O O2A 0.35690(3) 0.27958(16) 0.49976(14) 0.0213(3) Uani d . 1 . .
    O O3A 0.47863(3) 0.24586(16) 0.53335(14) 0.0218(3) Uani d . 1 . .
    O O4A 0.51876(4) 0.22687(17) 0.36729(14) 0.0259(3) Uani d . 1 . .
    N N1A 0.30419(4) 0.19662(19) 0.53465(18) 0.0198(4) Uani d . 1 . .
    N N2A 0.53147(4) 0.17410(19) 0.59053(17) 0.0194(4) Uani d . 1 . .
    C C1A 0.25950(5) 0.0743(2) 0.3965(2) 0.0215(4) Uani d . 1 . .
    H H1AA 0.2760 0.0475 0.3335 0.026 Uiso calc R 1 . .
    C C2A 0.22478(6) 0.0356(2) 0.3788(2) 0.0265(5) Uani d . 1 . .
    H H2AA 0.2180 -0.0166 0.3031 0.032 Uiso calc R 1 . .
    C C3A 0.20014(6) 0.0740(3) 0.4726(2) 0.0290(5) Uani d . 1 . .
    H H3AA 0.1769 0.0486 0.4594 0.035 Uiso calc R 1 . .
    C C4A 0.21015(6) 0.1504(3) 0.5862(2) 0.0296(5) Uani d . 1 . .
    H H4AA 0.1937 0.1747 0.6501 0.036 Uiso calc R 1 . .
    C C5A 0.24475(5) 0.1909(2) 0.6053(2) 0.0235(4) Uani d . 1 . .
    H H5AA 0.2514 0.2426 0.6816 0.028 Uiso calc R 1 . .
    C C6A 0.26940(5) 0.1536(2) 0.5095(2) 0.0194(4) Uani d . 1 . .
    C C7A 0.32746(5) 0.2314(2) 0.4382(2) 0.0165(4) Uani d . 1 . .
    C C8A 0.38682(5) 0.3068(2) 0.4156(2) 0.0180(4) Uani d . 1 . .
    H H8AA 0.3848 0.2531 0.3310 0.022 Uiso calc R 1 . .
    C C9A 0.38944(5) 0.4620(2) 0.3841(2) 0.0213(4) Uani d . 1 . .
    H H9AA 0.3875 0.5155 0.4673 0.026 Uiso calc R 1 . .
    H H9AB 0.3704 0.4891 0.3235 0.026 Uiso calc R 1 . .
    C C10A 0.42429(5) 0.4948(2) 0.3174(2) 0.0213(4) Uani d . 1 . .
    H H10A 0.4252 0.4481 0.2300 0.026 Uiso calc R 1 . .
    H H10B 0.4260 0.5949 0.3017 0.026 Uiso calc R 1 . .
    C C11A 0.45518(5) 0.4471(2) 0.4063(2) 0.0210(4) Uani d . 1 . .
    H H11A 0.4768 0.4662 0.3603 0.025 Uiso calc R 1 . .
    H H11B 0.4554 0.4987 0.4912 0.025 Uiso calc R 1 . .
    C C12A 0.45230(5) 0.2912(2) 0.4349(2) 0.0176(4) Uani d . 1 . .
    H H12A 0.4548 0.2383 0.3503 0.021 Uiso calc R 1 . .
    C C13A 0.41781(5) 0.2548(2) 0.4998(2) 0.0172(4) Uani d . 1 . .
    H H13A 0.4171 0.2963 0.5897 0.021 Uiso calc R 1 . .
    H H13B 0.4162 0.1539 0.5101 0.021 Uiso calc R 1 . .
    C C14A 0.51069(5) 0.2170(2) 0.4859(2) 0.0180(4) Uani d . 1 . .
    C C15A 0.56754(5) 0.1433(2) 0.5863(2) 0.0179(4) Uani d . 1 . .
    C C16A 0.58223(5) 0.0713(2) 0.6959(2) 0.0206(4) Uani d . 1 . .
    H H16A 0.5681 0.0404 0.7656 0.025 Uiso calc R 1 . .
    C C17A 0.61787(6) 0.0451(2) 0.7023(2) 0.0255(5) Uani d . 1 . .
    H H17A 0.6275 -0.0020 0.7767 0.031 Uiso calc R 1 . .
    C C18A 0.63918(5) 0.0888(2) 0.5979(2) 0.0259(5) Uani d . 1 . .
    H H18A 0.6631 0.0721 0.6022 0.031 Uiso calc R 1 . .
    C C19A 0.62432(5) 0.1581(2) 0.4871(2) 0.0240(5) Uani d . 1 . .
    H H19A 0.6384 0.1858 0.4159 0.029 Uiso calc R 1 . .
    C C20A 0.58872(5) 0.1867(2) 0.4809(2) 0.0195(4) Uani d . 1 . .
    H H20A 0.5791 0.2345 0.4069 0.023 Uiso calc R 1 . .
    O O1B -0.02136(4) 0.77244(17) 0.13203(14) 0.0242(3) Uani d . 1 . .
    O O2B 0.01910(3) 0.75338(16) -0.03230(14) 0.0207(3) Uani d . 1 . .
    O O3B 0.14054(3) 0.71216(15) 0.00059(14) 0.0189(3) Uani d . 1 . .
    O O4B 0.17604(4) 0.74059(17) 0.18627(14) 0.0242(3) Uani d . 1 . .
    N N1B -0.03341(4) 0.82633(18) -0.09211(17) 0.0179(3) Uani d . 1 . .
    N N2B 0.19386(4) 0.78876(19) -0.03047(18) 0.0184(4) Uani d . 1 . .
    C C1B -0.09132(5) 0.8200(2) 0.0143(2) 0.0191(4) Uani d . 1 . .
    H H1BA -0.0825 0.7705 0.0888 0.023 Uiso calc R 1 . .
    C C2B -0.12654(5) 0.8537(2) 0.0058(2) 0.0232(4) Uani d . 1 . .
    H H2BA -0.1412 0.8270 0.0754 0.028 Uiso calc R 1 . .
    C C3B -0.14022(5) 0.9265(2) -0.1049(2) 0.0243(5) Uani d . 1 . .
    H H3BA -0.1639 0.9480 -0.1099 0.029 Uiso calc R 1 . .
    C C4B -0.11823(5) 0.9667(2) -0.2078(2) 0.0233(4) Uani d . 1 . .
    H H4BA -0.1272 1.0157 -0.2822 0.028 Uiso calc R 1 . .
    C C5B -0.08294(5) 0.9346(2) -0.2011(2) 0.0195(4) Uani d . 1 . .
    H H5BA -0.0684 0.9622 -0.2707 0.023 Uiso calc R 1 . .
    C C6B -0.06928(5) 0.8607(2) -0.08937(19) 0.0157(4) Uani d . 1 . .
    C C7B -0.01295(5) 0.7830(2) 0.0140(2) 0.0172(4) Uani d . 1 . .
    C C8B 0.04525(5) 0.7077(2) 0.06741(19) 0.0165(4) Uani d . 1 . .
    H H8BA 0.0429 0.7617 0.1514 0.020 Uiso calc R 1 . .
    C C9B 0.04178(5) 0.5521(2) 0.0974(2) 0.0184(4) Uani d . 1 . .
    H H9BA 0.0412 0.4998 0.0129 0.022 Uiso calc R 1 . .
    H H9BB 0.0202 0.5348 0.1441 0.022 Uiso calc R 1 . .
    C C10B 0.07256(5) 0.5031(2) 0.1857(2) 0.0192(4) Uani d . 1 . .
    H H10C 0.0703 0.4034 0.2029 0.023 Uiso calc R 1 . .
    H H10D 0.0721 0.5512 0.2724 0.023 Uiso calc R 1 . .
    C C11B 0.10739(5) 0.5314(2) 0.1179(2) 0.0194(4) Uani d . 1 . .
    H H11C 0.1264 0.5028 0.1780 0.023 Uiso calc R 1 . .
    H H11D 0.1088 0.4774 0.0348 0.023 Uiso calc R 1 . .
    C C12B 0.11062(5) 0.6861(2) 0.08605(19) 0.0160(4) Uani d . 1 . .
    H H12B 0.1130 0.7398 0.1706 0.019 Uiso calc R 1 . .
    C C13B 0.07986(5) 0.7408(2) 0.0023(2) 0.0168(4) Uani d . 1 . .
    H H13C 0.0821 0.8415 -0.0080 0.020 Uiso calc R 1 . .
    H H13D 0.0803 0.6992 -0.0875 0.020 Uiso calc R 1 . .
    C C14B 0.17103(5) 0.7465(2) 0.0642(2) 0.0162(4) Uani d . 1 . .
    C C15B 0.22895(5) 0.8287(2) -0.00429(19) 0.0178(4) Uani d . 1 . .
    C C16B 0.24314(6) 0.9297(2) -0.0886(2) 0.0247(5) Uani d . 1 . .
    H H16B 0.2294 0.9715 -0.1560 0.030 Uiso calc R 1 . .
    C C17B 0.27798(6) 0.9682(3) -0.0719(3) 0.0342(6) Uani d . 1 . .
    H H17B 0.2877 1.0338 -0.1299 0.041 Uiso calc R 1 . .
    C C18B 0.29811(6) 0.9090(3) 0.0306(3) 0.0374(6) Uani d . 1 . .
    H H18B 0.3212 0.9362 0.0428 0.045 Uiso calc R 1 . .
    C C19B 0.28398(6) 0.8100(3) 0.1147(3) 0.0337(6) Uani d . 1 . .
    H H19B 0.2976 0.7708 0.1839 0.040 Uiso calc R 1 . .
    C C20B 0.24941(5) 0.7677(2) 0.0972(2) 0.0251(5) Uani d . 1 . .
    H H20B 0.2401 0.6992 0.1532 0.030 Uiso calc R 1 . .
    H H1NA 0.3111(6) 0.219(2) 0.612(2) 0.014(6) Uiso d . 1 . .
    H H2NA 0.5227(7) 0.181(3) 0.676(3) 0.048(8) Uiso d . 1 . .
    H H1NB -0.0234(7) 0.824(3) -0.177(3) 0.038(7) Uiso d . 1 . .
    H H2NB 0.1855(6) 0.795(3) -0.114(3) 0.031(7) Uiso d . 1 . .
loop_
    _atom_site_aniso_label
    _atom_site_aniso_U_11
    _atom_site_aniso_U_22
    _atom_site_aniso_U_33
    _atom_site_aniso_U_12
    _atom_site_aniso_U_13
    _atom_site_aniso_U_23
    O1A 0.0194(7) 0.0295(8) 0.0140(7) -0.0001(6) -0.0018(5) 0.0010(6)
    O2A 0.0154(6) 0.0328(8) 0.0156(7) -0.0043(6) 0.0008(5) -0.0037(6)
    O3A 0.0153(6) 0.0357(9) 0.0142(7) 0.0044(6) -0.0003(5) 0.0007(6)
    O4A 0.0215(7) 0.0415(9) 0.0147(7) 0.0057(7) 0.0007(6) 0.0019(7)
    N1A 0.0174(8) 0.0301(10) 0.0118(8) -0.0032(7) -0.0010(6) -0.0028(7)
    N2A 0.0176(8) 0.0271(9) 0.0136(8) 0.0022(7) -0.0005(6) 0.0017(7)
    C1A 0.0207(9) 0.0231(10) 0.0206(10) -0.0015(8) -0.0035(8) 0.0004(8)
    C2A 0.0260(11) 0.0282(12) 0.0251(11) -0.0075(9) -0.0090(9) 0.0016(9)
    C3A 0.0187(10) 0.0334(13) 0.0346(13) -0.0067(9) -0.0050(9) 0.0081(10)
    C4A 0.0204(10) 0.0326(12) 0.0361(13) -0.0001(9) 0.0058(9) 0.0038(10)
    C5A 0.0204(10) 0.0276(11) 0.0225(11) -0.0009(8) 0.0020(8) -0.0022(9)
    C6A 0.0166(9) 0.0199(10) 0.0214(10) -0.0024(7) -0.0017(8) 0.0027(8)
    C7A 0.0155(9) 0.0179(9) 0.0161(10) 0.0012(7) -0.0032(7) -0.0013(7)
    C8A 0.0158(8) 0.0230(10) 0.0154(9) -0.0015(7) 0.0021(7) -0.0004(8)
    C9A 0.0209(9) 0.0215(10) 0.0215(10) 0.0025(8) -0.0017(8) 0.0009(8)
    C10A 0.0281(10) 0.0168(10) 0.0190(10) -0.0029(8) -0.0010(8) 0.0000(8)
    C11A 0.0204(9) 0.0241(11) 0.0185(10) -0.0056(8) 0.0028(8) -0.0012(8)
    C12A 0.0157(9) 0.0240(10) 0.0131(9) 0.0014(7) -0.0025(7) -0.0007(8)
    C13A 0.0169(9) 0.0204(10) 0.0143(9) 0.0000(7) 0.0014(7) 0.0019(7)
    C14A 0.0157(9) 0.0222(10) 0.0161(9) 0.0010(7) 0.0006(7) -0.0013(8)
    C15A 0.0186(9) 0.0178(9) 0.0173(10) 0.0013(7) -0.0015(7) -0.0030(8)
    C16A 0.0244(10) 0.0201(10) 0.0172(10) 0.0033(8) -0.0023(8) -0.0026(8)
    C17A 0.0276(11) 0.0243(11) 0.0243(11) 0.0062(9) -0.0076(9) -0.0041(9)
    C18A 0.0184(10) 0.0280(12) 0.0310(12) 0.0037(8) -0.0049(9) -0.0061(10)
    C19A 0.0210(10) 0.0222(11) 0.0288(12) 0.0001(8) 0.0021(8) -0.0021(9)
    C20A 0.0205(9) 0.0199(10) 0.0181(10) 0.0015(8) -0.0001(8) 0.0010(8)
    O1B 0.0218(7) 0.0381(9) 0.0128(7) 0.0066(6) -0.0001(6) 0.0021(6)
    O2B 0.0144(6) 0.0333(8) 0.0145(7) 0.0035(6) -0.0014(5) 0.0018(6)
    O3B 0.0142(6) 0.0283(8) 0.0142(7) -0.0040(6) 0.0004(5) -0.0019(6)
    O4B 0.0204(7) 0.0407(9) 0.0115(7) -0.0029(6) -0.0017(5) 0.0021(6)
    N1B 0.0164(8) 0.0256(9) 0.0116(8) 0.0022(7) 0.0000(6) 0.0010(7)
    N2B 0.0148(7) 0.0281(9) 0.0123(8) -0.0021(7) -0.0012(6) 0.0010(7)
    C1B 0.0202(9) 0.0201(10) 0.0170(10) 0.0005(8) -0.0010(8) -0.0016(8)
    C2B 0.0197(9) 0.0252(11) 0.0249(11) 0.0004(8) 0.0025(8) -0.0029(9)
    C3B 0.0178(9) 0.0238(11) 0.0312(12) 0.0037(8) -0.0046(8) -0.0030(9)
    C4B 0.0252(10) 0.0210(10) 0.0233(11) 0.0038(8) -0.0083(8) -0.0021(8)
    C5B 0.0244(10) 0.0196(10) 0.0145(9) 0.0019(8) -0.0023(8) 0.0003(8)
    C6B 0.0158(8) 0.0174(9) 0.0139(9) 0.0009(7) -0.0028(7) -0.0034(7)
    C7B 0.0174(9) 0.0195(10) 0.0146(9) 0.0001(7) -0.0002(7) -0.0018(8)
    C8B 0.0151(8) 0.0223(10) 0.0121(9) 0.0012(7) -0.0020(7) 0.0001(7)
    C9B 0.0174(9) 0.0223(10) 0.0154(9) -0.0038(7) -0.0008(7) -0.0009(8)
    C10B 0.0222(9) 0.0184(10) 0.0169(10) -0.0032(8) -0.0003(8) 0.0015(8)
    C11B 0.0197(9) 0.0204(10) 0.0179(10) 0.0027(8) -0.0010(7) 0.0017(8)
    C12B 0.0136(8) 0.0210(10) 0.0134(9) -0.0011(7) 0.0007(7) 0.0002(7)
    C13B 0.0162(9) 0.0183(10) 0.0159(10) -0.0013(7) -0.0022(7) 0.0019(7)
    C14B 0.0145(8) 0.0202(10) 0.0138(9) 0.0001(7) -0.0002(7) 0.0001(7)
    C15B 0.0163(9) 0.0235(10) 0.0137(9) -0.0022(8) 0.0014(7) -0.0048(8)
    C16B 0.0256(10) 0.0243(11) 0.0242(11) -0.0037(9) 0.0001(8) 0.0014(9)
    C17B 0.0333(12) 0.0316(13) 0.0379(14) -0.0133(10) 0.0046(11) -0.0009(11)
    C18B 0.0209(11) 0.0450(15) 0.0462(16) -0.0111(10) -0.0010(10) -0.0063(13)
    C19B 0.0217(11) 0.0485(16) 0.0306(13) 0.0002(10) -0.0066(9) -0.0002(11)
    C20B 0.0181(9) 0.0359(12) 0.0212(11) -0.0019(9) -0.0020(8) 0.0044(9)
_geom_special_details
;
 All esds (except the esd in the dihedral angle between two l.s. planes)
 are estimated using the full covariance matrix.  The cell esds are taken
 into account individually in the estimation of esds in distances, angles
 and torsion angles; correlations between esds in cell parameters are only
 used when they are defined by crystal symmetry.  An approximate (isotropic)
 treatment of cell esds is used for estimating esds involving l.s. planes.
;
loop_
    _geom_bond_atom_site_label_1
    _geom_bond_atom_site_label_2
    _geom_bond_site_symmetry_2
    _geom_bond_distance
    _geom_bond_publ_flag
    O1A C7A . 1.218(2) ?
    O2A C7A . 1.352(2) ?
    O2A C8A . 1.451(2) ?
    O3A C14A . 1.352(2) ?
    O3A C12A . 1.453(2) ?
    O4A C14A . 1.218(2) ?
    N1A C7A . 1.356(2) ?
    N1A C6A . 1.414(3) ?
    N1A H1NA . 0.83(2) ?
    N2A C14A . 1.354(3) ?
    N2A C15A . 1.416(2) ?
    N2A H2NA . 0.92(3) ?
    C1A C2A . 1.390(3) ?
    C1A C6A . 1.392(3) ?
    C1A H1AA . 0.93 ?
    C2A C3A . 1.383(3) ?
    C2A H2AA . 0.93 ?
    C3A C4A . 1.383(3) ?
    C3A H3AA . 0.93 ?
    C4A C5A . 1.392(3) ?
    C4A H4AA . 0.93 ?
    C5A C6A . 1.394(3) ?
    C5A H5AA . 0.93 ?
    C8A C9A . 1.517(3) ?
    C8A C13A . 1.520(3) ?
    C8A H8AA . 0.98 ?
    C9A C10A . 1.532(3) ?
    C9A H9AA . 0.97 ?
    C9A H9AB . 0.97 ?
    C10A C11A . 1.530(3) ?
    C10A H10A . 0.97 ?
    C10A H10B . 0.97 ?
    C11A C12A . 1.519(3) ?
    C11A H11A . 0.97 ?
    C11A H11B . 0.97 ?
    C12A C13A . 1.520(2) ?
    C12A H12A . 0.98 ?
    C13A H13A . 0.97 ?
    C13A H13B . 0.97 ?
    C15A C16A . 1.390(3) ?
    C15A C20A . 1.393(3) ?
    C16A C17A . 1.390(3) ?
    C16A H16A . 0.93 ?
    C17A C18A . 1.389(3) ?
    C17A H17A . 0.93 ?
    C18A C19A . 1.390(3) ?
    C18A H18A . 0.93 ?
    C19A C20A . 1.393(3) ?
    C19A H19A . 0.93 ?
    C20A H20A . 0.93 ?
    O1B C7B . 1.216(2) ?
    O2B C7B . 1.349(2) ?
    O2B C8B . 1.457(2) ?
    O3B C14B . 1.357(2) ?
    O3B C12B . 1.457(2) ?
    O4B C14B . 1.215(2) ?
    N1B C7B . 1.360(3) ?
    N1B C6B . 1.415(2) ?
    N1B H1NB . 0.92(3) ?
    N2B C14B . 1.352(2) ?
    N2B C15B . 1.418(2) ?
    N2B H2NB . 0.88(3) ?
    C1B C2B . 1.390(3) ?
    C1B C6B . 1.393(2) ?
    C1B H1BA . 0.93 ?
    C2B C3B . 1.387(3) ?
    C2B H2BA . 0.93 ?
    C3B C4B . 1.384(3) ?
    C3B H3BA . 0.93 ?
    C4B C5B . 1.388(3) ?
    C4B H4BA . 0.93 ?
    C5B C6B . 1.400(3) ?
    C5B H5BA . 0.93 ?
    C8B C13B . 1.518(2) ?
    C8B C9B . 1.520(3) ?
    C8B H8BA . 0.98 ?
    C9B C10B . 1.527(3) ?
    C9B H9BA . 0.97 ?
    C9B H9BB . 0.97 ?
    C10B C11B . 1.528(3) ?
    C10B H10C . 0.97 ?
    C10B H10D . 0.97 ?
    C11B C12B . 1.515(3) ?
    C11B H11C . 0.97 ?
    C11B H11D . 0.97 ?
    C12B C13B . 1.520(3) ?
    C12B H12B . 0.98 ?
    C13B H13C . 0.97 ?
    C13B H13D . 0.97 ?
    C15B C20B . 1.388(3) ?
    C15B C16B . 1.390(3) ?
    C16B C17B . 1.393(3) ?
    C16B H16B . 0.93 ?
    C17B C18B . 1.381(4) ?
    C17B H17B . 0.93 ?
    C18B C19B . 1.375(3) ?
    C18B H18B . 0.93 ?
    C19B C20B . 1.394(3) ?
    C19B H19B . 0.93 ?
    C20B H20B . 0.93 ?
loop_
    _geom_angle_atom_site_label_1
    _geom_angle_atom_site_label_2
    _geom_angle_atom_site_label_3
    _geom_angle_site_symmetry_1
    _geom_angle_site_symmetry_3
    _geom_angle
    _geom_angle_publ_flag
    C7A O2A C8A . . 117.89(15) ?
    C14A O3A C12A . . 117.13(15) ?
    C7A N1A C6A . . 125.41(18) ?
    C7A N1A H1NA . . 112.3(15) ?
    C6A N1A H1NA . . 121.2(15) ?
    C14A N2A C15A . . 127.07(16) ?
    C14A N2A H2NA . . 117.3(18) ?
    C15A N2A H2NA . . 114.6(18) ?
    C2A C1A C6A . . 119.43(19) ?
    C2A C1A H1AA . . 120.3 ?
    C6A C1A H1AA . . 120.3 ?
    C3A C2A C1A . . 120.7(2) ?
    C3A C2A H2AA . . 119.6 ?
    C1A C2A H2AA . . 119.6 ?
    C2A C3A C4A . . 119.8(2) ?
    C2A C3A H3AA . . 120.1 ?
    C4A C3A H3AA . . 120.1 ?
    C3A C4A C5A . . 120.4(2) ?
    C3A C4A H4AA . . 119.8 ?
    C5A C4A H4AA . . 119.8 ?
    C4A C5A C6A . . 119.6(2) ?
    C4A C5A H5AA . . 120.2 ?
    C6A C5A H5AA . . 120.2 ?
    C1A C6A C5A . . 120.07(19) ?
    C1A C6A N1A . . 122.74(18) ?
    C5A C6A N1A . . 117.16(19) ?
    O1A C7A O2A . . 124.28(17) ?
    O1A C7A N1A . . 126.79(19) ?
    O2A C7A N1A . . 108.94(17) ?
    O2A C8A C9A . . 110.34(15) ?
    O2A C8A C13A . . 104.39(15) ?
    C9A C8A C13A . . 112.13(17) ?
    O2A C8A H8AA . . 110.0 ?
    C9A C8A H8AA . . 110.0 ?
    C13A C8A H8AA . . 110.0 ?
    C8A C9A C10A . . 110.43(16) ?
    C8A C9A H9AA . . 109.6 ?
    C10A C9A H9AA . . 109.6 ?
    C8A C9A H9AB . . 109.6 ?
    C10A C9A H9AB . . 109.6 ?
    H9AA C9A H9AB . . 108.1 ?
    C11A C10A C9A . . 111.48(16) ?
    C11A C10A H10A . . 109.3 ?
    C9A C10A H10A . . 109.3 ?
    C11A C10A H10B . . 109.3 ?
    C9A C10A H10B . . 109.3 ?
    H10A C10A H10B . . 108.0 ?
    C12A C11A C10A . . 109.87(17) ?
    C12A C11A H11A . . 109.7 ?
    C10A C11A H11A . . 109.7 ?
    C12A C11A H11B . . 109.7 ?
    C10A C11A H11B . . 109.7 ?
    H11A C11A H11B . . 108.2 ?
    O3A C12A C11A . . 111.31(16) ?
    O3A C12A C13A . . 104.54(15) ?
    C11A C12A C13A . . 111.63(16) ?
    O3A C12A H12A . . 109.7 ?
    C11A C12A H12A . . 109.7 ?
    C13A C12A H12A . . 109.7 ?
    C12A C13A C8A . . 111.94(16) ?
    C12A C13A H13A . . 109.2 ?
    C8A C13A H13A . . 109.2 ?
    C12A C13A H13B . . 109.2 ?
    C8A C13A H13B . . 109.2 ?
    H13A C13A H13B . . 107.9 ?
    O4A C14A O3A . . 124.35(19) ?
    O4A C14A N2A . . 126.63(18) ?
    O3A C14A N2A . . 109.01(16) ?
    C16A C15A C20A . . 119.49(18) ?
    C16A C15A N2A . . 117.55(17) ?
    C20A C15A N2A . . 122.91(19) ?
    C17A C16A C15A . . 120.56(19) ?
    C17A C16A H16A . . 119.7 ?
    C15A C16A H16A . . 119.7 ?
    C18A C17A C16A . . 120.3(2) ?
    C18A C17A H17A . . 119.9 ?
    C16A C17A H17A . . 119.9 ?
    C17A C18A C19A . . 119.06(19) ?
    C17A C18A H18A . . 120.5 ?
    C19A C18A H18A . . 120.5 ?
    C18A C19A C20A . . 121.02(19) ?
    C18A C19A H19A . . 119.5 ?
    C20A C19A H19A . . 119.5 ?
    C15A C20A C19A . . 119.6(2) ?
    C15A C20A H20A . . 120.2 ?
    C19A C20A H20A . . 120.2 ?
    C7B O2B C8B . . 117.06(14) ?
    C14B O3B C12B . . 117.12(14) ?
    C7B N1B C6B . . 127.13(16) ?
    C7B N1B H1NB . . 116.4(17) ?
    C6B N1B H1NB . . 116.2(17) ?
    C14B N2B C15B . . 125.39(18) ?
    C14B N2B H2NB . . 115.7(16) ?
    C15B N2B H2NB . . 118.8(16) ?
    C2B C1B C6B . . 119.5(2) ?
    C2B C1B H1BA . . 120.2 ?
    C6B C1B H1BA . . 120.2 ?
    C3B C2B C1B . . 121.13(19) ?
    C3B C2B H2BA . . 119.4 ?
    C1B C2B H2BA . . 119.4 ?
    C4B C3B C2B . . 119.13(19) ?
    C4B C3B H3BA . . 120.4 ?
    C2B C3B H3BA . . 120.4 ?
    C3B C4B C5B . . 120.7(2) ?
    C3B C4B H4BA . . 119.6 ?
    C5B C4B H4BA . . 119.6 ?
    C4B C5B C6B . . 119.94(18) ?
    C4B C5B H5BA . . 120.0 ?
    C6B C5B H5BA . . 120.0 ?
    C1B C6B C5B . . 119.55(18) ?
    C1B C6B N1B . . 123.52(18) ?
    C5B C6B N1B . . 116.87(16) ?
    O1B C7B O2B . . 124.40(19) ?
    O1B C7B N1B . . 126.90(18) ?
    O2B C7B N1B . . 108.70(15) ?
    O2B C8B C13B . . 104.44(15) ?
    O2B C8B C9B . . 111.20(16) ?
    C13B C8B C9B . . 111.45(15) ?
    O2B C8B H8BA . . 109.9 ?
    C13B C8B H8BA . . 109.9 ?
    C9B C8B H8BA . . 109.9 ?
    C8B C9B C10B . . 109.91(16) ?
    C8B C9B H9BA . . 109.7 ?
    C10B C9B H9BA . . 109.7 ?
    C8B C9B H9BB . . 109.7 ?
    C10B C9B H9BB . . 109.7 ?
    H9BA C9B H9BB . . 108.2 ?
    C9B C10B C11B . . 111.69(16) ?
    C9B C10B H10C . . 109.3 ?
    C11B C10B H10C . . 109.3 ?
    C9B C10B H10D . . 109.3 ?
    C11B C10B H10D . . 109.3 ?
    H10C C10B H10D . . 107.9 ?
    C12B C11B C10B . . 109.78(16) ?
    C12B C11B H11C . . 109.7 ?
    C10B C11B H11C . . 109.7 ?
    C12B C11B H11D . . 109.7 ?
    C10B C11B H11D . . 109.7 ?
    H11C C11B H11D . . 108.2 ?
    O3B C12B C11B . . 110.74(15) ?
    O3B C12B C13B . . 103.88(14) ?
    C11B C12B C13B . . 112.44(16) ?
    O3B C12B H12B . . 109.9 ?
    C11B C12B H12B . . 109.9 ?
    C13B C12B H12B . . 109.9 ?
    C8B C13B C12B . . 112.05(16) ?
    C8B C13B H13C . . 109.2 ?
    C12B C13B H13C . . 109.2 ?
    C8B C13B H13D . . 109.2 ?
    C12B C13B H13D . . 109.2 ?
    H13C C13B H13D . . 107.9 ?
    O4B C14B N2B . . 127.10(19) ?
    O4B C14B O3B . . 124.41(16) ?
    N2B C14B O3B . . 108.48(16) ?
    C20B C15B C16B . . 119.92(19) ?
    C20B C15B N2B . . 122.74(18) ?
    C16B C15B N2B . . 117.30(19) ?
    C15B C16B C17B . . 119.9(2) ?
    C15B C16B H16B . . 120.1 ?
    C17B C16B H16B . . 120.1 ?
    C18B C17B C16B . . 120.0(2) ?
    C18B C17B H17B . . 120.0 ?
    C16B C17B H17B . . 120.0 ?
    C19B C18B C17B . . 120.0(2) ?
    C19B C18B H18B . . 120.0 ?
    C17B C18B H18B . . 120.0 ?
    C18B C19B C20B . . 120.6(2) ?
    C18B C19B H19B . . 119.7 ?
    C20B C19B H19B . . 119.7 ?
    C15B C20B C19B . . 119.5(2) ?
    C15B C20B H20B . . 120.3 ?
    C19B C20B H20B . . 120.3 ?
loop_
    _geom_torsion_atom_site_label_1
    _geom_torsion_atom_site_label_2
    _geom_torsion_atom_site_label_3
    _geom_torsion_atom_site_label_4
    _geom_torsion_site_symmetry_1
    _geom_torsion_site_symmetry_2
    _geom_torsion_site_symmetry_3
    _geom_torsion_site_symmetry_4
    _geom_torsion
    _geom_torsion_publ_flag
    C6A C1A C2A C3A . . . . -0.6(3) ?
    C1A C2A C3A C4A . . . . -0.7(3) ?
    C2A C3A C4A C5A . . . . 1.2(4) ?
    C3A C4A C5A C6A . . . . -0.3(3) ?
    C2A C1A C6A C5A . . . . 1.5(3) ?
    C2A C1A C6A N1A . . . . 179.8(2) ?
    C4A C5A C6A C1A . . . . -1.1(3) ?
    C4A C5A C6A N1A . . . . -179.5(2) ?
    C7A N1A C6A C1A . . . . 34.4(3) ?
    C7A N1A C6A C5A . . . . -147.2(2) ?
    C8A O2A C7A O1A . . . . -7.5(3) ?
    C8A O2A C7A N1A . . . . 172.67(16) ?
    C6A N1A C7A O1A . . . . -5.5(3) ?
    C6A N1A C7A O2A . . . . 174.33(18) ?
    C7A O2A C8A C9A . . . . 99.4(2) ?
    C7A O2A C8A C13A . . . . -139.95(17) ?
    O2A C8A C9A C10A . . . . 169.92(16) ?
    C13A C8A C9A C10A . . . . 54.0(2) ?
    C8A C9A C10A C11A . . . . -56.4(2) ?
    C9A C10A C11A C12A . . . . 57.4(2) ?
    C14A O3A C12A C11A . . . . -83.1(2) ?
    C14A O3A C12A C13A . . . . 156.25(17) ?
    C10A C11A C12A O3A . . . . -172.51(14) ?
    C10A C11A C12A C13A . . . . -56.1(2) ?
    O3A C12A C13A C8A . . . . 174.99(15) ?
    C11A C12A C13A C8A . . . . 54.5(2) ?
    O2A C8A C13A C12A . . . . -172.95(15) ?
    C9A C8A C13A C12A . . . . -53.5(2) ?
    C12A O3A C14A O4A . . . . 0.2(3) ?
    C12A O3A C14A N2A . . . . -178.81(16) ?
    C15A N2A C14A O4A . . . . 5.8(4) ?
    C15A N2A C14A O3A . . . . -175.19(18) ?
    C14A N2A C15A C16A . . . . -165.8(2) ?
    C14A N2A C15A C20A . . . . 16.8(3) ?
    C20A C15A C16A C17A . . . . 1.4(3) ?
    N2A C15A C16A C17A . . . . -176.11(19) ?
    C15A C16A C17A C18A . . . . -1.0(3) ?
    C16A C17A C18A C19A . . . . -0.5(3) ?
    C17A C18A C19A C20A . . . . 1.5(3) ?
    C16A C15A C20A C19A . . . . -0.4(3) ?
    N2A C15A C20A C19A . . . . 176.97(19) ?
    C18A C19A C20A C15A . . . . -1.1(3) ?
    C6B C1B C2B C3B . . . . 0.5(3) ?
    C1B C2B C3B C4B . . . . -0.4(3) ?
    C2B C3B C4B C5B . . . . 0.1(3) ?
    C3B C4B C5B C6B . . . . 0.1(3) ?
    C2B C1B C6B C5B . . . . -0.3(3) ?
    C2B C1B C6B N1B . . . . -177.38(19) ?
    C4B C5B C6B C1B . . . . 0.0(3) ?
    C4B C5B C6B N1B . . . . 177.30(18) ?
    C7B N1B C6B C1B . . . . -18.0(3) ?
    C7B N1B C6B C5B . . . . 164.83(19) ?
    C8B O2B C7B O1B . . . . -1.0(3) ?
    C8B O2B C7B N1B . . . . 178.74(16) ?
    C6B N1B C7B O1B . . . . -3.8(3) ?
    C6B N1B C7B O2B . . . . 176.52(18) ?
    C7B O2B C8B C13B . . . . -157.19(16) ?
    C7B O2B C8B C9B . . . . 82.5(2) ?
    O2B C8B C9B C10B . . . . 171.80(14) ?
    C13B C8B C9B C10B . . . . 55.7(2) ?
    C8B C9B C10B C11B . . . . -57.9(2) ?
    C9B C10B C11B C12B . . . . 57.0(2) ?
    C14B O3B C12B C11B . . . . -93.5(2) ?
    C14B O3B C12B C13B . . . . 145.54(16) ?
    C10B C11B C12B O3B . . . . -170.03(15) ?
    C10B C11B C12B C13B . . . . -54.3(2) ?
    O2B C8B C13B C12B . . . . -174.04(15) ?
    C9B C8B C13B C12B . . . . -53.9(2) ?
    O3B C12B C13B C8B . . . . 173.31(15) ?
    C11B C12B C13B C8B . . . . 53.5(2) ?
    C15B N2B C14B O4B . . . . 3.0(3) ?
    C15B N2B C14B O3B . . . . -177.74(18) ?
    C12B O3B C14B O4B . . . . 9.2(3) ?
    C12B O3B C14B N2B . . . . -170.07(16) ?
    C14B N2B C15B C20B . . . . 33.7(3) ?
    C14B N2B C15B C16B . . . . -148.7(2) ?
    C20B C15B C16B C17B . . . . 0.8(3) ?
    N2B C15B C16B C17B . . . . -176.9(2) ?
    C15B C16B C17B C18B . . . . -1.9(4) ?
    C16B C17B C18B C19B . . . . 1.3(4) ?
    C17B C18B C19B C20B . . . . 0.3(4) ?
    C16B C15B C20B C19B . . . . 0.8(3) ?
    N2B C15B C20B C19B . . . . 178.4(2) ?
    C18B C19B C20B C15B . . . . -1.4(4) ?
loop_
    _geom_hbond_atom_site_label_D
    _geom_hbond_atom_site_label_H
    _geom_hbond_atom_site_label_A
    _geom_hbond_site_symmetry_A
    _geom_hbond_distance_DH
    _geom_hbond_distance_HA
    _geom_hbond_distance_DA
    _geom_hbond_angle_DHA
    _geom_hbond_publ_flag
    N1A H1NA O1A 4_566 0.83(2) 2.13(2) 2.953(2) 174(2) yes
    N2A H2NA O4A 4_566 0.91(3) 2.09(3) 2.934(2) 154(2) yes
    N1B H1NB O1B 4_575 0.93(3) 2.10(3) 2.920(2) 147(2) yes
    N2B H2NB O4B 4_575 0.88(3) 2.02(3) 2.874(2) 163(3) yes
    C13A H13B Cg1 3_656 0.97 2.86 3.734(2) 151 yes
    C13B H13C Cg2 3_575 0.97 2.86 3.732(2) 150 yes
