# Supplementary material for: Cyclo­hexane-1,3-diyl bis­(N-phenyl­carbamate)
Source: Acta Crystallogr Sect E Struct Rep Online. 2010 Aug 28;66(Pt 9):o2406–7. doi: 10.1107/S1600536810033817 (PMC3008041; doi:10.1107/S1600536810033817)
Supplement: Supplementary file 2 [file e-66-o2406-Isup2.hkl]

# 
# h,k,l, Fc-squared, Fo-squared, sigma(Fo-squared) and status flag 
# 
data_I
_shelx_title ' chdco1m in P2(1)/c (100K)' 
_shelx_refln_list_code          4 
_shelx_F_calc_maximum      249.46 
_exptl_crystal_F_000      1504.00 
_reflns_d_resolution_high  0.7108 
 
loop_ 
 _symmetry_equiv_pos_as_xyz 
 'x, y, z' 
 '-x, y+1/2, -z+1/2' 
 '-x, -y, -z' 
 'x, -y-1/2, z-1/2' 
 
_cell_length_a    38.3565 
_cell_length_b     9.5453 
_cell_length_c     9.8472 
_cell_angle_alpha  90.000 
_cell_angle_beta   91.034 
_cell_angle_gamma  90.000 
 
_shelx_F_squared_multiplier     1.000 
 
loop_ 
 _refln_index_h 
 _refln_index_k 
 _refln_index_l 
 _refln_F_squared_calc 
 _refln_F_squared_meas 
 _refln_F_squared_sigma 
 _refln_observed_status 
   6   0   0    10891.77     9790.65    280.98 o 
   7   0   0        0.41        0.03      2.72 o 
   8   0   0     2169.97     2081.86     63.66 o 
   9   0   0       36.16       15.27      5.52 o 
  10   0   0     1230.10     1104.58     37.66 o 
  11   0   0        0.38       -3.02      3.62 o 
  12   0   0      527.89      524.33     21.32 o 
  13   0   0       20.77       19.17      9.96 o 
  14   0   0     1624.26     1541.12     51.55 o 
  15   0   0      304.62      320.77     16.76 o 
  16   0   0       98.34       89.04     10.71 o 
  17   0   0        0.31       10.50      4.63 o 
  18   0   0    17158.29    16887.02    691.22 o 
  19   0   0      251.81      456.52     35.19 o 
  20   0   0    16914.78    16588.90    394.78 o 
  21   0   0      181.56      354.04     38.67 o 
  22   0   0     1073.55     1074.61     34.72 o 
  23   0   0      188.44      165.83     13.30 o 
  24   0   0        5.69        3.13      5.19 o 
  25   0   0        2.98        9.07      6.53 o 
  26   0   0       35.94       65.39     10.33 o 
  27   0   0       27.92       36.03      7.90 o 
  28   0   0      401.33      439.51     29.42 o 
  29   0   0      854.60      800.78     35.68 o 
  30   0   0     3200.20     3063.46    102.42 o 
  31   0   0      154.67      229.72     17.81 o 
  32   0   0    12142.41    11911.31    359.76 o 
  33   0   0      213.26      318.56     27.18 o 
  34   0   0      101.69      135.65     19.51 o 
  35   0   0      492.14      488.88     35.56 o 
  36   0   0      905.83      856.01     44.12 o 
  37   0   0        9.03       30.58     12.45 o 
  38   0   0     3271.91     2852.02    234.61 o 
  39   0   0       38.45       81.11     16.95 o 
  40   0   0      134.17      129.45     20.87 o 
  41   0   0        2.99       -3.68     18.48 o 
  42   0   0       28.69       10.77     19.60 o 
  43   0   0        9.33      -11.32     18.06 o 
  44   0   0      408.54      370.83     53.77 o 
  45   0   0        4.11       29.48     23.05 o 
  46   0   0      543.93      631.27     72.97 o 
  47   0   0        0.08        3.86     22.17 o 
  48   0   0        3.72       -7.47     19.43 o 
  49   0   0      118.05      143.58     39.25 o 
  50   0   0       18.64       -1.67     21.83 o 
  51   0   0       41.95      149.12     40.68 o 
  52   0   0        0.13       10.66     26.72 o 
  53   0   0      506.07      545.63     74.10 o 
   3   1   0       17.12      -10.06      5.03 o 
   4   1   0    18028.77    17655.94    358.82 o 
   5   1   0        2.37       -0.28      1.80 o 
   6   1   0        0.48       -4.15      2.07 o 
   7   1   0       73.02       81.53      5.35 o 
   8   1   0     2562.78     2636.59     56.98 o 
   9   1   0        1.38       -7.08      3.54 o 
  10   1   0    12178.94    11715.43    240.66 o 
  11   1   0        2.19       -5.34      2.74 o 
  12   1   0        1.24       -4.18      4.01 o 
  13   1   0        0.15       -6.25      3.13 o 
  14   1   0      652.31      663.88     22.29 o 
  15   1   0       46.90       28.37      7.23 o 
  16   1   0    21919.37    22174.02    525.19 o 
  17   1   0       47.07        9.29     20.42 o 
  18   1   0      401.46      435.00     14.82 o 
  19   1   0      381.27      377.60     15.08 o 
  20   1   0     3735.25     3839.19     98.89 o 
  21   1   0        0.06       16.33      4.55 o 
  22   1   0     1193.68     1552.98     39.95 o 
  23   1   0       10.38       19.34      5.30 o 
  24   1   0      164.60      145.27     11.10 o 
  25   1   0      107.48      121.74     17.14 o 
  26   1   0      356.83      348.44     17.78 o 
  27   1   0        0.53        0.25      5.00 o 
  28   1   0     1090.06     1062.12     41.02 o 
  29   1   0      213.81      228.67     14.96 o 
  30   1   0     3295.19     3223.57     77.02 o 
  31   1   0       56.19       90.20      9.30 o 
  32   1   0      173.09      186.54     13.16 o 
  33   1   0      443.27      488.45     21.04 o 
  34   1   0     8902.71     8034.49    158.06 o 
  35   1   0      233.84      277.89     16.33 o 
  36   1   0        6.28       15.99      7.97 o 
  37   1   0      134.85      125.16     12.09 o 
  38   1   0      308.04      291.83     18.00 o 
  39   1   0        2.86       -5.02      9.68 o 
  40   1   0      159.77      167.61     23.04 o 
  41   1   0        0.19       -1.30     12.36 o 
  42   1   0        9.61        2.07     13.64 o 
  43   1   0       39.09       40.96     17.61 o 
  44   1   0      126.79       89.56     40.57 o 
  45   1   0       21.27       13.19     15.56 o 
  46   1   0       24.48       23.34     16.55 o 
  47   1   0       66.63       56.88     19.94 o 
  48   1   0      294.42      285.24     35.43 o 
  49   1   0        0.02       -6.54     16.10 o 
  50   1   0       32.34       80.57     23.23 o 
  51   1   0        2.82       28.72     33.84 o 
  52   1   0      637.21      789.81    137.15 o 
  53   1   0       35.35       21.74     40.32 o 
   1   2   0      105.03       93.84      5.67 o 
   2   2   0     5621.38     5689.64    118.24 o 
   3   2   0       29.20       18.87      3.92 o 
   4   2   0    13560.16    13454.86    275.43 o 
   5   2   0        5.99        4.85      2.66 o 
   6   2   0    46484.99    45232.39   1823.52 o 
   7   2   0        2.63       -0.82      2.68 o 
   8   2   0       19.24       17.69      3.54 o 
   9   2   0       21.46       27.62      4.15 o 
  10   2   0      514.87      506.73     15.42 o 
  11   2   0        5.12        6.32      3.41 o 
  12   2   0     7430.97     7331.83    197.44 o 
  13   2   0        0.40       -2.24      2.62 o 
  14   2   0     5571.86     5285.22    160.67 o 
  15   2   0      144.71      156.41     11.14 o 
  16   2   0      337.24      334.56     13.98 o 
  17   2   0       69.30       75.75     10.28 o 
  18   2   0     9815.02    10619.83    222.36 o 
  19   2   0      143.61      171.00     13.05 o 
  20   2   0     1545.75     1403.71     37.11 o 
  21   2   0       12.99       22.46      5.55 o 
  22   2   0        2.30        1.01      4.48 o 
  23   2   0        1.24        4.97      5.01 o 
  24   2   0     1265.91     1375.70     69.86 o 
  25   2   0       47.46       50.71      8.13 o 
  26   2   0     9097.95     8384.68    161.45 o 
  27   2   0       65.07       83.75      9.50 o 
  28   2   0      598.21      593.22     22.31 o 
  29   2   0       39.65       50.01     10.41 o 
  30   2   0     1776.70     1825.58     46.75 o 
  31   2   0       39.72       52.83      8.37 o 
  32   2   0     1180.02     1202.37     33.22 o 
  33   2   0       88.81       90.69     10.30 o 
  34   2   0      157.24      182.06     15.85 o 
  35   2   0      111.44      105.23     11.24 o 
  36   2   0      106.93      123.13     11.83 o 
  37   2   0      127.33      108.46     15.89 o 
  38   2   0      726.46      657.16     40.31 o 
  39   2   0        4.92       15.68     10.89 o 
  40   2   0       68.82       82.07     15.95 o 
  41   2   0        0.81       -7.24      9.43 o 
  42   2   0        8.94       14.52     10.86 o 
  43   2   0        5.37       -0.70     10.42 o 
  44   2   0       61.50       53.41     20.37 o 
  45   2   0        0.00       -7.11     17.83 o 
  46   2   0      329.02      416.99    110.01 o 
  47   2   0        6.71       27.84     18.07 o 
  48   2   0       91.84      123.74     26.30 o 
  49   2   0        0.40        2.58     16.93 o 
  50   2   0      180.90      212.58     33.42 o 
  51   2   0       10.07        1.26     18.51 o 
  52   2   0      450.29      504.28     50.47 o 
  53   2   0      274.70      304.41     41.41 o 
   1   3   0     1089.89     1132.69     28.07 o 
   2   3   0    62230.85    61420.32   1437.80 o 
   3   3   0      557.26      549.36     16.62 o 
   4   3   0    10618.49    10760.43    256.90 o 
   5   3   0      143.01      152.57      8.11 o 
   6   3   0      173.09      192.71      9.44 o 
   7   3   0       50.08       65.49      5.49 o 
   8   3   0       67.31       89.25      6.52 o 
   9   3   0       40.17       41.50      4.91 o 
  10   3   0     9897.34     9774.62    203.48 o 
  11   3   0        4.87        0.04      3.24 o 
  12   3   0      132.92      138.80      9.23 o 
  13   3   0       24.41       17.87      6.61 o 
  14   3   0     2870.86     2995.14    131.28 o 
  15   3   0        6.94        6.15      5.01 o 
  16   3   0     2885.73     3350.93     76.32 o 
  17   3   0       53.71       50.57      6.79 o 
  18   3   0      680.66      749.83     23.70 o 
  19   3   0      126.55      117.84      9.87 o 
  20   3   0     1010.22      946.56     28.33 o 
  21   3   0        0.48       -3.00      4.48 o 
  22   3   0     2754.13     2916.88     69.45 o 
  23   3   0       29.80       23.24      9.41 o 
  24   3   0      410.77      452.63     25.80 o 
  25   3   0       96.01       91.60     10.35 o 
  26   3   0      437.64      427.78     24.96 o 
  27   3   0       96.31       94.88     11.07 o 
  28   3   0        6.79        4.76      6.62 o 
  29   3   0       22.93       20.82      8.59 o 
  30   3   0      409.83      419.50     22.66 o 
  31   3   0      149.73      147.61     12.47 o 
  32   3   0      225.16      193.70     14.43 o 
  33   3   0       90.47       81.45     10.64 o 
  34   3   0     5989.73     5478.12    112.74 o 
  35   3   0       51.01       65.90     12.66 o 
  36   3   0     1217.65     1035.43     42.26 o 
  37   3   0        2.57        9.81     10.28 o 
  38   3   0       96.12      103.43     21.59 o 
  39   3   0        2.13        8.64     10.27 o 
  40   3   0      111.21      140.74     19.04 o 
  41   3   0        8.13       19.58     12.09 o 
  42   3   0      157.24      239.52     33.24 o 
  43   3   0        0.22       -8.56     11.21 o 
  44   3   0        0.59       -8.30     11.10 o 
  45   3   0        0.82      -22.95     11.47 o 
  46   3   0        2.19      -17.05     17.06 o 
  47   3   0        3.62       15.73     17.01 o 
  48   3   0       42.89       43.83     35.44 o 
  49   3   0        2.59        3.45     17.74 o 
  50   3   0        1.23        3.24     18.31 o 
  51   3   0      111.02      143.10     59.88 o 
  52   3   0      984.80     1154.32    126.84 o 
   0   4   0    57585.03    57057.52   1636.54 o 
   1   4   0       16.19       15.02      4.98 o 
   2   4   0     4890.85     5084.13    109.64 o 
   3   4   0       10.20       11.26      4.86 o 
   4   4   0      430.76      414.55     14.74 o 
   5   4   0       20.36       19.97      4.13 o 
   6   4   0     5597.68     5910.96    126.24 o 
   7   4   0        9.07        5.73      3.53 o 
   8   4   0       53.92       54.46      5.79 o 
   9   4   0       31.72       40.62      5.30 o 
  10   4   0      692.35      739.29     21.75 o 
  11   4   0        1.17        0.65      3.73 o 
  12   4   0     3420.27     3278.98     86.78 o 
  13   4   0        0.29       -6.03      3.62 o 
  14   4   0     3399.71     3503.14     79.86 o 
  15   4   0      114.04      126.28     10.17 o 
  16   4   0       52.50       66.99     11.56 o 
  17   4   0      280.93      335.60     17.04 o 
  18   4   0       76.41       65.44      8.28 o 
  19   4   0      222.35      246.32     15.05 o 
  20   4   0     2983.57     2924.19     70.26 o 
  21   4   0       16.51       14.13      6.27 o 
  22   4   0      136.54      134.87     12.11 o 
  23   4   0      178.45      200.15     14.71 o 
  24   4   0      368.94      383.85     20.48 o 
  25   4   0        6.56        9.27      7.40 o 
  26   4   0      984.56     1074.53     34.26 o 
  27   4   0       16.80       11.31      7.47 o 
  28   4   0       53.15       60.00     10.15 o 
  29   4   0       34.34       47.58      9.46 o 
  30   4   0     4868.68     4940.42    115.05 o 
  31   4   0       86.73      106.17     12.72 o 
  32   4   0     4827.08     4419.12    105.41 o 
  33   4   0      175.19      161.56     18.86 o 
  34   4   0      612.06      595.18     66.78 o 
  35   4   0        1.90        9.11     10.17 o 
  36   4   0      597.06      577.67     35.47 o 
  37   4   0       23.87       53.35     14.09 o 
  38   4   0      219.28      240.78     24.17 o 
  39   4   0       11.48       18.17     12.30 o 
  40   4   0      502.94      520.82     35.40 o 
  41   4   0        1.17       -4.72     14.30 o 
  42   4   0        6.10       18.97     13.06 o 
  43   4   0        0.24       -7.63     13.38 o 
  44   4   0        0.06      -11.90     16.88 o 
  45   4   0        0.39      -15.81     12.33 o 
  46   4   0      245.56      236.12     26.66 o 
  47   4   0        0.00        3.95     16.85 o 
  48   4   0       10.81       -4.84     17.25 o 
  49   4   0       19.20       30.66     20.67 o 
  50   4   0      261.02      292.42     39.47 o 
  51   4   0       37.87       53.49     24.90 o 
   1   5   0      283.71      328.13     20.93 o 
   2   5   0     9031.65     9308.13    196.64 o 
   3   5   0      566.49      591.32     19.79 o 
   4   5   0     1457.27     1606.83     40.92 o 
   5   5   0      157.32      148.12     10.56 o 
   6   5   0     1496.32     1517.82     34.73 o 
   7   5   0        2.39        0.38      3.59 o 
   8   5   0     4236.64     4214.29     93.50 o 
   9   5   0       14.69        9.33      4.33 o 
  10   5   0     1076.59     1157.67     36.72 o 
  11   5   0       18.33       13.91      4.22 o 
  12   5   0      581.17      547.90     24.43 o 
  13   5   0      172.68      167.51     13.83 o 
  14   5   0      103.08      122.28     10.50 o 
  15   5   0       72.51       88.51      9.40 o 
  16   5   0      538.41      479.16     21.26 o 
  17   5   0       78.48       74.98      8.97 o 
  18   5   0       33.52       28.45      7.03 o 
  19   5   0       12.04        3.19      5.94 o 
  20   5   0      562.82      532.40     22.05 o 
  21   5   0       68.81       66.02      9.42 o 
  22   5   0     1168.41     1181.59     49.03 o 
  23   5   0      144.03      142.88     14.75 o 
  24   5   0        0.32       -1.06      6.54 o 
  25   5   0      387.34      370.33     29.31 o 
  26   5   0       18.88       29.01      8.55 o 
  27   5   0       52.68       56.41     10.46 o 
  28   5   0     1647.21     1604.51     47.13 o 
  29   5   0       62.05       84.20     12.38 o 
  30   5   0     2015.26     1972.58     55.70 o 
  31   5   0       71.58       56.14     12.36 o 
  32   5   0      220.58      226.04     29.63 o 
  33   5   0      445.78      399.02     29.21 o 
  34   5   0      585.09      589.39     42.23 o 
  35   5   0        5.24       -1.89     10.62 o 
  36   5   0      362.65      395.27     30.18 o 
  37   5   0       32.32       61.01     15.21 o 
  38   5   0       72.88       91.46     17.15 o 
  39   5   0        2.29       23.86     12.17 o 
  40   5   0      442.83      386.09     31.79 o 
  41   5   0        0.00       12.77     13.07 o 
  42   5   0      182.94      172.21     23.17 o 
  43   5   0        2.66       -5.83     11.75 o 
  44   5   0      264.80      259.11     28.25 o 
  45   5   0       27.13       10.28     14.20 o 
  46   5   0       43.36       61.85     19.67 o 
  47   5   0       97.87       93.56     21.16 o 
  48   5   0      681.19      775.04     61.29 o 
  49   5   0        1.02       -9.63     17.65 o 
  50   5   0       28.15       37.42     22.43 o 
   0   6   0     1391.97     1432.85     54.93 o 
   1   6   0       26.75       21.76      6.23 o 
   2   6   0        1.89        3.24      4.86 o 
   3   6   0        1.65        4.47      4.91 o 
   4   6   0      581.26      577.63     42.44 o 
   5   6   0      130.02      132.63     10.90 o 
   6   6   0     6361.09     6876.07    149.80 o 
   7   6   0        5.83        1.62      3.84 o 
   8   6   0       88.45       97.77     10.82 o 
   9   6   0      158.85      144.72     20.85 o 
  10   6   0      163.96      176.53     16.44 o 
  11   6   0      122.91      157.65     11.44 o 
  12   6   0     3900.53     3932.31     90.37 o 
  13   6   0        8.86        9.71      6.55 o 
  14   6   0      141.64      167.31     21.49 o 
  15   6   0       10.62        3.40      6.32 o 
  16   6   0       80.62       96.88     10.56 o 
  17   6   0        9.29        7.90      6.41 o 
  18   6   0     2691.60     2853.12     70.80 o 
  19   6   0       47.18       48.00      9.20 o 
  20   6   0       60.50       80.45     11.20 o 
  21   6   0       64.95       84.74     18.47 o 
  22   6   0        0.18        0.50      6.52 o 
  23   6   0        8.75       -0.03      7.22 o 
  24   6   0       62.71       67.52     10.86 o 
  25   6   0        0.00        7.57      8.94 o 
  26   6   0     3431.53     3333.85     83.27 o 
  27   6   0        0.27        1.13      8.28 o 
  28   6   0       73.78       78.46     12.56 o 
  29   6   0       93.77       69.57     14.52 o 
  30   6   0     1231.31     1114.34     80.62 o 
  31   6   0       46.67       51.18     13.64 o 
  32   6   0     3665.36     3706.80    151.55 o 
  33   6   0       27.78       32.69     12.29 o 
  34   6   0        0.16        1.69     10.60 o 
  35   6   0       30.95       19.45     12.12 o 
  36   6   0      351.47      307.32     27.38 o 
  37   6   0        0.00       -7.60     10.59 o 
  38   6   0       30.49       26.55     13.67 o 
  39   6   0        8.32       -0.86     12.04 o 
  40   6   0       63.13       82.61     18.15 o 
  41   6   0       67.72       84.93     20.80 o 
  42   6   0        5.37       -4.42     13.08 o 
  43   6   0       68.82      101.59     20.51 o 
  44   6   0       25.16       48.27     17.77 o 
  45   6   0        4.27      -14.92     14.06 o 
  46   6   0      316.83      385.11     37.73 o 
  47   6   0        5.05      -10.55     14.52 o 
  48   6   0      155.66      159.12     25.63 o 
   1   7   0      221.37      247.51     15.61 o 
   2   7   0      886.42      916.45     29.28 o 
   3   7   0      103.71      124.99     12.90 o 
   4   7   0        9.56        8.42      5.76 o 
   5   7   0        3.64        6.11      5.25 o 
   6   7   0      178.92      165.41     13.05 o 
   7   7   0       32.32       24.51      6.01 o 
   8   7   0      115.83      127.76     10.23 o 
   9   7   0       24.55       17.59      5.77 o 
  10   7   0      106.58      105.43     10.00 o 
  11   7   0       76.75       93.36      9.49 o 
  12   7   0      151.12      156.96     12.19 o 
  13   7   0      107.48      123.14     13.57 o 
  14   7   0     2183.12     2153.70     56.82 o 
  15   7   0      184.14      159.63     13.96 o 
  16   7   0      149.45      134.33     19.93 o 
  17   7   0      233.65      224.58     23.35 o 
  18   7   0      510.67      557.01     25.80 o 
  19   7   0       84.34       93.08     12.05 o 
  20   7   0      142.63      141.53     14.22 o 
  21   7   0      142.46      144.16     16.73 o 
  22   7   0     3839.53     3835.02     93.85 o 
  23   7   0       52.44       67.46     13.15 o 
  24   7   0      570.94      581.08     30.29 o 
  25   7   0      209.23      215.70     18.27 o 
  26   7   0       68.65       94.09     15.59 o 
  27   7   0        7.63       -5.96      8.15 o 
  28   7   0      229.27      217.47     39.22 o 
  29   7   0        3.48       -3.81     13.84 o 
  30   7   0      362.87      359.69     33.31 o 
  31   7   0       47.75       42.30     17.41 o 
  32   7   0     1196.97     1283.74     63.50 o 
  33   7   0       13.32       12.95     16.03 o 
  34   7   0      340.16      364.15     39.25 o 
  35   7   0        3.60        9.76     15.75 o 
  36   7   0      207.99      242.60     33.18 o 
  37   7   0       41.87       87.71     29.89 o 
  38   7   0       52.83        9.15     26.45 o 
  39   7   0       94.33       64.82     22.18 o 
  40   7   0       59.00       40.95     20.54 o 
  41   7   0        4.97       24.59     22.15 o 
  42   7   0      645.78      776.15     61.98 o 
  43   7   0       11.64       49.70     23.14 o 
  44   7   0        8.16        1.38     24.55 o 
  45   7   0       50.46       53.40     23.47 o 
  46   7   0       39.42       45.38     24.04 o 
   0   8   0     1212.10     1289.55     84.51 o 
   1   8   0       24.68       28.32     13.28 o 
   2   8   0      487.07      608.96    102.55 o 
   3   8   0       21.43       15.61     11.03 o 
   4   8   0        0.05        8.31     10.62 o 
   5   8   0        2.32       -2.90      7.42 o 
   6   8   0      871.13      916.42     52.92 o 
   7   8   0        1.28        9.21      8.66 o 
   8   8   0      595.69      620.47     38.39 o 
   9   8   0        5.87       -1.00      9.50 o 
  10   8   0        0.07       -1.09      7.72 o 
  11   8   0       94.97       92.47     25.42 o 
  12   8   0     1856.67     1834.48     99.91 o 
  13   8   0      100.44      124.01     16.59 o 
  14   8   0      655.65      676.52     35.74 o 
  15   8   0       38.86       39.75     11.76 o 
  16   8   0      229.87      286.82     24.39 o 
  17   8   0      132.71      143.55     17.86 o 
  18   8   0       74.56      114.90     17.16 o 
  19   8   0       50.97       33.13     15.41 o 
  20   8   0     3148.69     3236.58    143.11 o 
  21   8   0      639.91      682.72     74.49 o 
  22   8   0      758.49      825.21     42.28 o 
  23   8   0       56.87       62.86     16.67 o 
  24   8   0      294.19      311.59     27.71 o 
  25   8   0        1.05       -9.27     10.20 o 
  26   8   0      866.91      964.29     57.57 o 
  27   8   0        0.77        2.13     13.67 o 
  28   8   0       11.54       32.82     28.26 o 
  29   8   0       17.89       14.53     14.69 o 
  30   8   0       23.55       17.76     16.64 o 
  31   8   0        9.11       10.31     15.02 o 
  32   8   0       58.85       35.77     24.45 o 
  33   8   0       29.62        6.22     16.32 o 
  34   8   0      143.74      204.99     72.40 o 
  35   8   0       38.49       61.05     21.34 o 
  36   8   0      325.86      285.06     59.20 o 
  37   8   0        2.33        1.04     16.91 o 
  38   8   0      111.88      151.76     30.28 o 
  39   8   0       17.05       13.05     19.58 o 
  40   8   0     1024.36     1296.25    100.09 o 
  41   8   0       60.12       55.70     28.45 o 
  42   8   0        9.33        6.69     20.16 o 
  43   8   0        5.42       19.40     21.04 o 
   1   9   0        6.00       -8.62     12.18 o 
   2   9   0      167.75      214.71     27.46 o 
   3   9   0       48.26       46.55     16.71 o 
   4   9   0       80.37      111.02     21.18 o 
   5   9   0        1.47       -1.38     11.56 o 
   6   9   0       32.63       24.99     20.52 o 
   7   9   0       71.12       81.31     19.06 o 
   8   9   0       72.08       78.41     19.10 o 
   9   9   0        0.40       -7.19     11.06 o 
  10   9   0      543.63      611.03     47.03 o 
  11   9   0       92.91      115.20     22.87 o 
  12   9   0      550.82      525.42    119.61 o 
  13   9   0      309.90      356.62     36.04 o 
  14   9   0     2274.34     2375.04     96.96 o 
  15   9   0      299.48      296.56     59.68 o 
  16   9   0      697.52      780.95     55.38 o 
  17   9   0       16.65       24.96     15.90 o 
  18   9   0       86.92      132.23     56.48 o 
  19   9   0        6.04      -11.24     12.50 o 
  20   9   0      298.88      402.09     39.49 o 
  21   9   0      209.29      207.35     44.62 o 
  22   9   0      164.05      181.64     28.48 o 
  23   9   0        0.25      -20.33     11.71 o 
  24   9   0      556.72      606.30     49.13 o 
  25   9   0       12.67        7.86     22.54 o 
  26   9   0       72.80       62.36     29.58 o 
  27   9   0       31.53       -8.30     20.07 o 
  28   9   0      130.96      102.88     34.96 o 
  29   9   0        1.11       12.78     23.08 o 
  30   9   0      189.34      262.57     50.59 o 
  31   9   0        6.37       26.09     26.81 o 
  32   9   0      123.20      121.97     36.64 o 
  33   9   0       13.88       11.47     25.16 o 
  34   9   0      592.05      640.01     77.22 o 
  35   9   0        1.61       25.52     26.80 o 
  36   9   0        6.76       15.65     23.51 o 
  37   9   0       21.13       21.75     28.74 o 
  38   9   0       43.19        1.16     26.52 o 
  39   9   0      127.41      120.96     39.98 o 
  40   9   0      317.19      310.73     58.46 o 
   0  10   0      706.17      696.43     74.50 o 
   1  10   0       35.54       12.68     15.05 o 
   2  10   0       29.56       37.16     32.81 o 
   3  10   0      116.87      103.51     22.37 o 
   4  10   0        6.13       44.10     17.46 o 
   5  10   0       95.47      113.85     22.61 o 
   6  10   0       54.71       41.40     16.95 o 
   7  10   0       13.75       12.26     20.64 o 
   8  10   0       23.94       11.89     14.07 o 
   9  10   0        8.54        8.94     15.68 o 
  10  10   0       13.31       36.50     17.95 o 
  11  10   0       71.65       61.73     34.61 o 
  12  10   0        0.47        8.81     14.62 o 
  13  10   0        0.15        6.21     13.97 o 
  14  10   0       75.74       75.08     29.16 o 
  15  10   0       17.89        0.14     13.89 o 
  16  10   0       37.59       24.51     15.83 o 
  17  10   0       98.68      118.25     57.05 o 
  18  10   0      240.47      218.90     31.76 o 
  19  10   0        3.33        0.92     15.73 o 
  20  10   0     1881.03     1994.78    151.98 o 
  21  10   0       37.98       62.42     21.48 o 
  22  10   0       61.10       30.02     27.19 o 
  23  10   0      189.31      138.95     38.77 o 
  24  10   0      129.65       46.57     29.62 o 
  25  10   0        0.08        7.52     22.04 o 
  26  10   0       20.13       18.21     24.36 o 
  27  10   0       18.32       30.80     27.97 o 
  28  10   0       28.34       75.23     32.95 o 
  29  10   0       29.15       60.77     33.73 o 
  30  10   0        7.95        9.64     24.58 o 
  31  10   0       22.43      -10.81     23.54 o 
  32  10   0        3.92        3.26     25.91 o 
  33  10   0        3.37       25.74     28.66 o 
  34  10   0       65.73       21.41     29.38 o 
  35  10   0       16.44      -15.51     26.86 o 
  36  10   0       87.64      121.69     43.15 o 
   1  11   0        0.34       11.49     15.25 o 
   2  11   0      471.55      632.25     70.55 o 
   3  11   0        4.35        0.89     13.73 o 
   4  11   0       50.64       45.65     20.06 o 
   5  11   0        3.71       -4.17     21.49 o 
   6  11   0      241.68      207.22     30.79 o 
   7  11   0        0.36        0.76     27.87 o 
   8  11   0        0.69       -7.88     14.72 o 
   9  11   0        7.27       16.74     46.10 o 
  10  11   0       37.94       29.87     17.89 o 
  11  11   0       46.78       69.78     21.92 o 
  12  11   0        5.91       -3.39     15.23 o 
  13  11   0      128.54      140.47     27.87 o 
  14  11   0     1756.86     1874.15     89.51 o 
  15  11   0      219.81      188.37     30.96 o 
  16  11   0      270.05      311.38     38.65 o 
  17  11   0       16.22       15.76     26.68 o 
  18  11   0      585.04      641.51     55.20 o 
  19  11   0      290.63      264.85     36.57 o 
  20  11   0       36.84      -16.55     22.90 o 
  21  11   0        3.16      -16.38     22.98 o 
  22  11   0        2.69      -30.25     22.47 o 
  23  11   0      132.90      149.73     41.86 o 
  24  11   0       93.56      147.54     41.49 o 
  25  11   0        6.27       -1.71     26.42 o 
  26  11   0      103.43      120.06     40.33 o 
  27  11   0        0.14       -7.20     23.84 o 
  28  11   0        0.41        5.10     26.52 o 
  29  11   0       22.51       32.85     29.78 o 
  30  11   0        5.98      -28.93     24.13 o 
   0  12   0       50.42        3.05     23.80 o 
   1  12   0        0.34       -1.46     15.54 o 
   2  12   0       15.93        1.49     16.36 o 
   3  12   0       19.57       30.21     20.30 o 
   4  12   0        8.44        1.47     17.22 o 
   5  12   0       22.90       25.66     19.16 o 
   6  12   0      115.37       40.26     21.40 o 
   7  12   0        0.40      -22.90     14.86 o 
   8  12   0       34.62       -1.30     17.88 o 
   9  12   0       11.33        9.34     18.56 o 
  10  12   0       12.60       15.41     20.17 o 
  11  12   0       49.24       53.17     23.35 o 
  12  12   0      692.73      829.91    103.87 o 
  13  12   0        5.52       -6.80     16.94 o 
  14  12   0       70.20      127.82     28.71 o 
  15  12   0       24.92       29.16     21.48 o 
  16  12   0      118.28      150.60     31.24 o 
  17  12   0       37.01       23.91     29.78 o 
  18  12   0      858.62      849.87     96.42 o 
  19  12   0      102.70       82.40     37.40 o 
  20  12   0      626.00      581.88     78.50 o 
  21  12   0       22.41       28.40     31.46 o 
  22  12   0       14.84       -5.99     26.52 o 
  23  12   0        3.61      -26.86     25.47 o 
  24  12   0       98.49       80.30     37.12 o 
   1  13   0      101.84       76.14     25.95 o 
   2  13   0        5.12       10.17     19.61 o 
   3  13   0        0.53      -13.01     17.96 o 
   4  13   0       52.10       41.07     23.20 o 
   5  13   0       14.22      -24.96     40.25 o 
   6  13   0       23.72       35.70     23.08 o 
   7  13   0        3.44       17.19     19.06 o 
   8  13   0      166.03      206.09     36.00 o 
   9  13   0        0.09       17.12     24.61 o 
  10  13   0      162.53      173.45     34.41 o 
  11  13   0        0.38       14.97     20.77 o 
  12  13   0       10.89       -8.11     19.80 o 
  13  13   0        0.06        6.31     21.02 o 
 -53   1   1        0.00       10.21     32.19 o 
 -52   1   1        0.63      -16.86     16.67 o 
 -51   1   1      139.17      190.99     32.31 o 
 -50   1   1       10.23       11.67     18.35 o 
 -49   1   1      262.02      272.50     36.11 o 
 -48   1   1       46.72       20.76     17.87 o 
 -47   1   1      111.93      127.14     25.87 o 
 -46   1   1        2.60       -2.86     26.35 o 
 -45   1   1      248.76      234.36     24.52 o 
 -44   1   1       38.57       42.07     15.48 o 
 -43   1   1       26.66       51.44     14.22 o 
 -42   1   1       13.77       29.09      9.26 o 
 -41   1   1        1.50       -6.18      7.06 o 
 -40   1   1       40.20       33.85      9.03 o 
 -39   1   1       25.16       17.79      8.08 o 
 -38   1   1       13.74        6.36      7.09 o 
 -37   1   1      576.79      595.20     26.44 o 
 -36   1   1      138.24      154.84     13.77 o 
 -35   1   1      363.51      294.70     17.99 o 
 -34   1   1      396.48      379.60     20.01 o 
 -33   1   1      403.68      378.97     19.78 o 
 -32   1   1      193.72      200.23     14.55 o 
 -31   1   1       30.89      101.34     10.62 o 
 -30   1   1      976.61      978.11     28.85 o 
 -29   1   1      384.56      378.29     18.94 o 
 -28   1   1      482.08      475.02     20.62 o 
 -27   1   1      914.10      893.99     26.15 o 
 -26   1   1       43.75       52.62      8.99 o 
 -25   1   1       44.23       73.30      7.48 o 
 -24   1   1      217.44      210.82     11.53 o 
 -23   1   1      171.53      191.91     10.71 o 
 -22   1   1      105.50      103.51      7.88 o 
 -21   1   1      437.89      563.81     18.05 o 
 -20   1   1       14.79       23.43      6.28 o 
 -19   1   1     8103.65     8647.67    164.09 o 
 -18   1   1       16.38       15.80      4.75 o 
 -17   1   1      659.05      689.49     19.22 o 
 -16   1   1       56.29       51.95      5.69 o 
 -15   1   1      732.67      719.75     23.08 o 
 -14   1   1       54.72       58.88      7.37 o 
 -13   1   1     3251.67     3245.65     83.26 o 
 -12   1   1      140.81      109.08      7.85 o 
 -11   1   1      150.64      176.20      9.70 o 
 -10   1   1        0.77        2.09      3.21 o 
  -9   1   1        1.01        0.53      3.57 o 
  -8   1   1        4.52       -6.55      3.27 o 
  -7   1   1     2863.87     2790.00     70.14 o 
  -6   1   1      138.95      123.19      7.43 o 
  -5   1   1     8429.40     7910.39    188.84 o 
  -4   1   1        2.30       -3.58      2.14 o 
  -3   1   1       20.85       33.49      9.41 o 
  -2   1   1       28.80        0.57      4.59 o 
  -1   1   1      674.53      698.47     24.27 o 
   0   1   1      249.38      231.64     10.45 o 
   1   1   1      747.97      735.16     27.05 o 
   2   1   1      121.27      121.13     11.44 o 
   3   1   1      325.43      286.82     17.34 o 
   4   1   1      125.59      119.28     11.20 o 
   5   1   1      221.62      318.53     56.95 o 
   6   1   1       10.24        9.90      3.94 o 
   7   1   1     8250.40     7806.29    227.13 o 
   8   1   1      106.14      110.21      9.40 o 
   9   1   1      624.86      580.56     22.32 o 
  10   1   1      174.73      178.72      9.68 o 
  11   1   1      208.14      220.36      9.79 o 
  12   1   1        1.01        6.90      4.30 o 
  13   1   1     7654.67     7559.39    156.37 o 
  14   1   1      119.59      125.13      8.03 o 
  15   1   1      150.34      152.27      9.21 o 
  16   1   1      194.88      209.24      9.96 o 
  17   1   1       38.93       50.67      6.05 o 
  18   1   1      192.18      197.60     21.04 o 
  19   1   1     9357.55    10190.55    244.48 o 
  20   1   1       42.43       45.11     33.31 o 
  21   1   1     1672.19     1618.03     39.63 o 
  22   1   1      208.32      217.27     11.92 o 
  23   1   1       51.60       60.95      8.04 o 
  24   1   1       52.31       64.84      8.52 o 
  25   1   1       62.94       66.93      7.85 o 
  26   1   1        5.03        5.31      4.88 o 
  27   1   1     1583.70     1509.95     41.96 o 
  28   1   1      524.16      514.39     29.74 o 
  29   1   1      186.86      191.16     12.87 o 
  30   1   1        4.61       18.88      6.33 o 
  31   1   1     2134.78     1979.73     45.92 o 
  32   1   1        0.25       23.01      6.33 o 
  33   1   1     2076.09     1790.73     48.88 o 
  34   1   1      126.63      132.39     15.50 o 
  35   1   1      215.74      194.14     18.61 o 
  36   1   1       17.22       11.12     10.84 o 
  37   1   1      817.79      736.49     34.50 o 
  38   1   1        0.74       30.74     13.72 o 
  39   1   1      317.93      273.05     50.29 o 
  40   1   1        2.42       -0.20     12.49 o 
  41   1   1        0.34        0.75     11.98 o 
  42   1   1       22.67       -3.56     13.87 o 
  43   1   1        8.12      -14.01     12.56 o 
  44   1   1        1.03        7.13     14.66 o 
  45   1   1      567.17      564.23     48.00 o 
  46   1   1       21.40        5.73     14.37 o 
  47   1   1       35.20       70.21     21.23 o 
  48   1   1        0.02       -8.47     17.54 o 
  49   1   1       21.93        1.54     15.71 o 
  50   1   1        5.34       17.94     25.75 o 
  51   1   1      106.64      109.05     26.12 o 
  52   1   1        0.19       -8.58     17.20 o 
  53   1   1      164.95      134.43     29.75 o 
 -53   2   1       51.57       88.06     31.32 o 
 -52   2   1       56.36       50.43     23.47 o 
 -51   2   1       46.53       57.37     22.61 o 
 -50   2   1      167.25      194.10     50.20 o 
 -49   2   1      113.51      161.49     40.77 o 
 -48   2   1       22.31       41.04     20.08 o 
 -47   2   1       42.56       74.00     17.47 o 
 -46   2   1       69.05       72.87     22.45 o 
 -45   2   1        5.60       33.83     13.94 o 
 -44   2   1        3.58        7.69     12.56 o 
 -43   2   1       64.35       56.02     14.84 o 
 -42   2   1       22.58       38.68     13.26 o 
 -41   2   1      467.55      464.09     33.07 o 
 -40   2   1        1.20        8.58      7.84 o 
 -39   2   1      269.00      223.25     17.39 o 
 -38   2   1        2.26        6.49      7.76 o 
 -37   2   1       12.51        9.05      7.90 o 
 -36   2   1       29.83       30.88      8.94 o 
 -35   2   1       42.99       87.34     11.35 o 
 -34   2   1        6.11       -0.11      7.04 o 
 -33   2   1      258.86      273.94     17.93 o 
 -32   2   1      327.27      295.42     17.70 o 
 -31   2   1        9.48       18.07      7.07 o 
 -30   2   1        2.69        8.98      6.67 o 
 -29   2   1      646.05      690.39     40.16 o 
 -28   2   1       49.75       40.67     11.59 o 
 -27   2   1     2023.27     1840.40     49.66 o 
 -26   2   1      165.98      166.09     21.03 o 
 -25   2   1      236.29      242.32     15.81 o 
 -24   2   1      208.46      199.23     13.89 o 
 -23   2   1        7.75        7.44      6.16 o 
 -22   2   1      481.20      494.85     19.22 o 
 -21   2   1      584.19      565.07     20.39 o 
 -20   2   1        0.00        4.79      6.14 o 
 -19   2   1       76.43       99.99      9.21 o 
 -18   2   1       35.07       24.57      6.22 o 
 -17   2   1      409.10      398.47     16.67 o 
 -16   2   1       60.17       62.83      7.22 o 
 -15   2   1       76.70       90.31      7.94 o 
 -14   2   1      878.46      895.86     25.24 o 
 -13   2   1      281.89      272.01     15.21 o 
 -12   2   1      462.60      532.60     24.29 o 
 -11   2   1     1774.69     1674.07     52.81 o 
 -10   2   1      105.89      114.22      7.72 o 
  -9   2   1    10868.72    10688.06    256.09 o 
  -8   2   1        2.31       -6.73      3.37 o 
  -7   2   1     1161.52     1128.04     33.13 o 
  -6   2   1        2.21        5.22      3.29 o 
  -5   2   1       43.08       80.88     12.68 o 
  -4   2   1       89.68       87.81      5.89 o 
  -2   2   1      184.38      200.16     10.88 o 
  -1   2   1    20233.67    19501.75    562.56 o 
   0   2   1       31.35       33.19      8.63 o 
   1   2   1     7815.78     7507.22    220.07 o 
   2   2   1       18.30       10.21      5.14 o 
   4   2   1       10.56        6.73      4.87 o 
   5   2   1     9625.27     9691.78    199.28 o 
   6   2   1        9.79        8.43      3.38 o 
   7   2   1      470.70      504.68     17.48 o 
   8   2   1       71.97       80.72      7.67 o 
   9   2   1    10134.33    10163.35    209.65 o 
  10   2   1      336.31      349.21     14.30 o 
  11   2   1      136.75      167.94      8.77 o 
  12   2   1      936.91      963.59     25.00 o 
  13   2   1     1008.13      982.61     29.16 o 
  14   2   1      146.46      141.51     13.38 o 
  15   2   1      212.03      197.63     23.94 o 
  16   2   1        2.36        8.13      4.10 o 
  17   2   1        1.45       18.87      4.49 o 
  18   2   1        3.24       -0.39      3.64 o 
  19   2   1       20.72       22.29      5.57 o 
  20   2   1      390.93      386.95     15.90 o 
  21   2   1     1790.28     1752.42     43.92 o 
  22   2   1       91.74       96.39      7.71 o 
  23   2   1        0.45        5.77      4.13 o 
  24   2   1        0.05        3.74      3.79 o 
  25   2   1      515.08      487.34     26.59 o 
  26   2   1        7.63       13.44      5.46 o 
  27   2   1      424.05      424.69     18.12 o 
  28   2   1       14.01       12.45      5.65 o 
  29   2   1     1202.44     1206.82     34.43 o 
  30   2   1       97.51      102.08     14.02 o 
  31   2   1        8.53        9.68      5.57 o 
  32   2   1       51.25       50.16      9.19 o 
  33   2   1       52.87       58.14     17.80 o 
  34   2   1        2.18       -5.22     11.70 o 
  35   2   1      561.25      440.91     43.79 o 
  36   2   1       10.92        4.95      8.96 o 
  37   2   1      143.06      112.98     20.24 o 
  38   2   1      107.03       93.37     15.27 o 
  39   2   1       33.64       34.26     11.77 o 
  40   2   1        8.95        3.00     26.58 o 
  41   2   1      985.89      843.22     52.72 o 
  42   2   1       39.32       52.92     19.65 o 
  43   2   1        5.52        2.00     14.37 o 
  44   2   1       64.51       78.08     21.83 o 
  45   2   1      122.91      123.64     35.50 o 
  46   2   1        0.01        1.64     14.34 o 
  47   2   1        1.09        0.49     15.52 o 
  48   2   1        0.38      -16.24     14.08 o 
  49   2   1       47.95       57.05     26.40 o 
  50   2   1       18.94        3.30     16.19 o 
  51   2   1       15.39       28.94     20.29 o 
  52   2   1        0.01       33.99     20.28 o 
  53   2   1      670.55      703.20     60.71 o 
 -52   3   1        1.20       32.17     22.06 o 
 -51   3   1      306.44      387.75     44.71 o 
 -50   3   1        9.24       43.02     21.98 o 
 -49   3   1      215.64      277.64     38.00 o 
 -48   3   1        0.12        7.87     17.18 o 
 -47   3   1      160.04      188.36     35.67 o 
 -46   3   1       34.00       36.28     15.83 o 
 -45   3   1        0.68        0.97     12.12 o 
 -44   3   1       11.35       27.94     13.34 o 
 -43   3   1       63.52       98.42     17.99 o 
 -42   3   1       16.73        2.68     12.98 o 
 -41   3   1       34.79       23.65     12.52 o 
 -40   3   1       23.69       26.24     12.17 o 
 -39   3   1      109.29      121.91     17.84 o 
 -38   3   1       51.67       54.02     10.74 o 
 -37   3   1     2012.80     1853.14     48.51 o 
 -36   3   1       16.51       18.27      7.96 o 
 -35   3   1       12.69       20.54      8.10 o 
 -34   3   1       47.62       26.80      8.47 o 
 -33   3   1       61.93       80.25     10.66 o 
 -32   3   1      610.44      614.48     43.40 o 
 -31   3   1     7912.42     7293.69    174.30 o 
 -30   3   1        4.98       29.45      8.68 o 
 -29   3   1      270.63      296.28     19.64 o 
 -28   3   1       39.79       62.07     12.27 o 
 -27   3   1     1134.79     1165.45     36.36 o 
 -26   3   1      241.42      204.23     15.21 o 
 -25   3   1      333.19      386.86     20.71 o 
 -24   3   1      713.95      692.48     25.18 o 
 -23   3   1      443.35      495.76     21.46 o 
 -22   3   1      403.44      371.35     19.05 o 
 -21   3   1     1801.55     1738.38     45.83 o 
 -20   3   1        4.71        2.79      5.00 o 
 -19   3   1     4563.13     5153.76    114.44 o 
 -18   3   1       10.71       11.65      5.25 o 
 -17   3   1        0.20        6.20      4.71 o 
 -16   3   1       56.05       80.67      8.22 o 
 -15   3   1       52.16       87.67     18.13 o 
 -14   3   1       27.07       32.80      5.90 o 
 -13   3   1       45.92       40.96      5.05 o 
 -12   3   1       24.10       14.76      4.39 o 
 -11   3   1      183.50      282.42     18.35 o 
 -10   3   1       19.64       20.19      4.24 o 
  -9   3   1      138.93      184.71     10.64 o 
  -8   3   1      280.86      279.04     12.18 o 
  -7   3   1      114.07      305.41     27.32 o 
  -6   3   1     1119.13     1085.52     27.96 o 
  -5   3   1     7018.95     6759.91    164.64 o 
  -4   3   1     1661.64     1653.26     39.03 o 
  -3   3   1     4662.15     4638.65     99.23 o 
  -2   3   1      222.19      230.97     10.05 o 
  -1   3   1    16227.82    16993.40    402.17 o 
   0   3   1     1346.52     1299.91     45.63 o 
   1   3   1    24054.88    23915.42    690.29 o 
   2   3   1     2743.03     2801.06     88.64 o 
   3   3   1        0.34        7.59      9.64 o 
   4   3   1     1835.57     1835.65     82.13 o 
   5   3   1       41.05       76.85     21.10 o 
   6   3   1      653.98      657.80     20.77 o 
   7   3   1     8840.05     8859.58    212.65 o 
   8   3   1      479.49      459.14     16.58 o 
   9   3   1     2987.94     3140.16     79.73 o 
  10   3   1      173.21      186.05     13.84 o 
  11   3   1     3869.75     3800.22     83.30 o 
  12   3   1      128.00      132.67      8.96 o 
  13   3   1        5.72        6.60      3.95 o 
  14   3   1      157.40      141.24     12.48 o 
  15   3   1     1910.80     2123.06     58.79 o 
  16   3   1      419.83      443.92     29.73 o 
  17   3   1       65.41       64.27     11.22 o 
  18   3   1       50.49       64.65      7.46 o 
  19   3   1     4394.02     5037.77    110.87 o 
  20   3   1       33.51       47.63      7.62 o 
  21   3   1        0.96       40.39      6.78 o 
  22   3   1      183.77      187.21     12.74 o 
  23   3   1       75.55       78.65      8.95 o 
  24   3   1       19.52       41.29      9.15 o 
  25   3   1      672.60      641.03     31.14 o 
  26   3   1        0.79        5.20      5.84 o 
  27   3   1      931.25      946.95     30.38 o 
  28   3   1       26.96       34.55      7.59 o 
  29   3   1      917.61      878.27     25.99 o 
  30   3   1       35.23       29.95     10.16 o 
  31   3   1     1757.81     1795.86     58.61 o 
  32   3   1        1.43       20.46      9.75 o 
  33   3   1     1271.03     1130.94     43.36 o 
  34   3   1      186.06      137.18     16.87 o 
  35   3   1        3.69       -5.39      9.19 o 
  36   3   1       30.84       35.27     11.75 o 
  37   3   1      890.39      789.68     62.54 o 
  38   3   1        0.56       -2.33      9.24 o 
  39   3   1       52.22       36.55     12.60 o 
  40   3   1       28.83       31.46     11.96 o 
  41   3   1      289.07      335.23     27.90 o 
  42   3   1       18.14        5.38     13.87 o 
  43   3   1      472.67      516.99     83.24 o 
  44   3   1       21.92       18.70     15.49 o 
  45   3   1        0.47       -2.50     14.98 o 
  46   3   1        1.85        5.27     14.35 o 
  47   3   1        1.00        4.20     16.94 o 
  48   3   1        0.24       30.04     19.40 o 
  49   3   1      198.74      209.78     45.25 o 
  50   3   1        0.13        7.36     26.10 o 
  51   3   1       96.52      128.52     55.58 o 
  52   3   1       34.67       24.14     21.62 o 
 -51   4   1      198.81      189.98     33.69 o 
 -50   4   1       76.68       47.17     22.85 o 
 -49   4   1      144.37      177.94     25.67 o 
 -48   4   1       29.12       32.31     16.66 o 
 -47   4   1       94.84      173.92     24.70 o 
 -46   4   1       17.28       10.59     14.38 o 
 -45   4   1      180.98      184.40     23.92 o 
 -44   4   1       79.38       79.32     17.90 o 
 -43   4   1        1.37      -27.97     15.35 o 
 -42   4   1       30.97        8.97     12.54 o 
 -41   4   1       10.75       31.27     16.45 o 
 -40   4   1       19.56       55.40     15.25 o 
 -39   4   1       14.07       26.35     17.28 o 
 -38   4   1       28.24        3.34     13.44 o 
 -37   4   1       22.00       11.95      9.56 o 
 -36   4   1       52.52       48.08     11.52 o 
 -35   4   1      832.80      797.64     31.85 o 
 -34   4   1      394.68      351.11     23.04 o 
 -33   4   1      264.43      274.39     20.17 o 
 -32   4   1      506.56      503.56     43.67 o 
 -31   4   1     1330.53     1312.74     48.13 o 
 -30   4   1        8.91        1.45      7.57 o 
 -29   4   1       87.83       91.09     11.85 o 
 -28   4   1       31.17       23.82     10.02 o 
 -27   4   1      173.62      160.23     14.52 o 
 -26   4   1       64.52       55.38     11.28 o 
 -25   4   1      446.66      474.10     23.93 o 
 -24   4   1       91.83       68.00     11.27 o 
 -23   4   1      119.23      127.94     12.04 o 
 -22   4   1      366.79      362.28     19.85 o 
 -21   4   1        0.23        7.10      5.74 o 
 -20   4   1      165.69      163.47     14.10 o 
 -19   4   1      445.55      438.79     29.02 o 
 -18   4   1      223.52      228.35     15.15 o 
 -17   4   1      357.95      363.62     27.21 o 
 -16   4   1      189.20      160.69     11.73 o 
 -15   4   1     2226.88     2330.03     50.61 o 
 -14   4   1       86.09       81.75      9.33 o 
 -13   4   1     1338.56     1280.37     41.41 o 
 -12   4   1       53.78       63.50      6.95 o 
 -11   4   1     1782.89     1754.53     43.60 o 
 -10   4   1      620.70      608.33     19.63 o 
  -9   4   1     3893.25     3601.13     81.04 o 
  -8   4   1     1325.87     1385.30     35.76 o 
  -7   4   1        0.12       12.11      6.08 o 
  -6   4   1     1408.19     1478.66     37.24 o 
  -5   4   1       93.73      156.61      9.72 o 
  -4   4   1     1364.32     1370.36     34.67 o 
  -3   4   1     3551.41     3803.19     83.98 o 
  -2   4   1      467.38      532.03     17.30 o 
  -1   4   1     6115.64     6392.83    136.06 o 
   0   4   1      763.18      769.89     25.39 o 
   1   4   1     1508.45     1701.59     44.10 o 
   2   4   1     2523.21     2442.13     63.94 o 
   3   4   1    12229.33    12630.95    260.75 o 
   4   4   1     3190.25     3201.26     70.04 o 
   5   4   1     3904.63     3815.38     82.65 o 
   6   4   1     2043.03     2032.40     54.58 o 
   7   4   1      293.29      279.64     12.34 o 
   8   4   1      497.79      538.34     17.34 o 
   9   4   1     1446.47     1374.74     34.97 o 
  10   4   1        2.37       13.12      4.44 o 
  11   4   1        3.72       26.47      6.09 o 
  12   4   1      339.73      316.95     14.33 o 
  13   4   1        9.19       43.34      6.31 o 
  14   4   1      360.21      359.84     23.95 o 
  15   4   1      917.33      959.18     39.52 o 
  16   4   1       20.86       13.98      5.29 o 
  17   4   1      336.17      362.09     17.32 o 
  18   4   1       77.06       77.46      8.65 o 
  19   4   1      439.06      461.30     19.45 o 
  20   4   1      206.24      214.59     15.54 o 
  21   4   1       65.02       85.51      9.41 o 
  22   4   1       11.58       15.79      6.19 o 
  23   4   1      129.43      173.87     17.62 o 
  24   4   1       70.52       97.50     10.66 o 
  25   4   1       63.05       76.82      9.89 o 
  26   4   1        8.74        2.00      7.23 o 
  27   4   1       64.24       70.26     13.51 o 
  28   4   1       26.40       30.74      8.27 o 
  29   4   1      142.66       98.43     19.50 o 
  30   4   1       49.13       30.49     10.70 o 
  31   4   1      701.60      612.74     32.39 o 
  32   4   1       18.54       27.61     11.20 o 
  33   4   1        5.97       14.51     11.77 o 
  34   4   1       21.42       35.97     11.86 o 
  35   4   1      276.91      326.02     33.29 o 
  36   4   1       57.73       55.94     14.07 o 
  37   4   1      143.23      148.86     19.22 o 
  38   4   1       15.56        9.68     11.00 o 
  39   4   1        1.92       19.75     11.59 o 
  40   4   1        0.00       -6.73     10.30 o 
  41   4   1        3.62        2.67     15.23 o 
  42   4   1       39.87       24.84     15.75 o 
  43   4   1        2.90       -7.39     10.22 o 
  44   4   1       24.12       14.46     17.14 o 
  45   4   1        7.53      -13.19     22.45 o 
  46   4   1       32.27       14.47     17.77 o 
  47   4   1       83.44      100.61     25.12 o 
  48   4   1        2.84       19.53     18.88 o 
  49   4   1      867.15     1023.51     73.36 o 
  50   4   1      228.37      239.06     36.64 o 
  51   4   1        1.63      -13.14     31.58 o 
 -49   5   1      362.11      455.42     39.07 o 
 -48   5   1       81.45      105.18     24.49 o 
 -47   5   1        0.72        1.53     31.34 o 
 -46   5   1       50.04       64.59     18.98 o 
 -45   5   1       57.57       44.09     16.53 o 
 -44   5   1       10.91        4.74     22.97 o 
 -43   5   1      283.98      309.83     48.32 o 
 -42   5   1       32.17        8.93     17.52 o 
 -41   5   1        0.19       -0.97     12.26 o 
 -40   5   1       13.02       26.94     14.29 o 
 -39   5   1       68.04       40.07     14.64 o 
 -38   5   1       38.43       65.06     16.03 o 
 -37   5   1      614.73      629.20     39.26 o 
 -36   5   1       16.80       19.53     12.78 o 
 -35   5   1     1091.01     1162.37     43.22 o 
 -34   5   1       51.12       51.34     12.02 o 
 -33   5   1      467.06      381.34     24.91 o 
 -32   5   1      157.20      187.67     17.87 o 
 -31   5   1     1046.26     1013.04     36.30 o 
 -30   5   1      369.89      315.25     23.35 o 
 -29   5   1     1719.25     1765.22     57.01 o 
 -28   5   1        0.02       18.99      9.85 o 
 -27   5   1     3048.26     2911.79    116.45 o 
 -26   5   1      499.29      468.35     25.00 o 
 -25   5   1      404.65      403.24     31.99 o 
 -24   5   1      512.15      567.68     27.25 o 
 -23   5   1      237.66      207.97     27.76 o 
 -22   5   1       74.66       71.90     10.16 o 
 -21   5   1      893.04      929.40     30.79 o 
 -20   5   1        8.81       20.91      6.76 o 
 -19   5   1      229.64      211.87     15.12 o 
 -18   5   1       17.93       15.72      8.75 o 
 -17   5   1     3545.79     3483.67    174.51 o 
 -16   5   1       27.42       63.87      8.18 o 
 -15   5   1      437.35      490.50     19.43 o 
 -14   5   1      151.03      169.19     12.03 o 
 -13   5   1     1697.90     1713.16     44.28 o 
 -12   5   1      783.96      700.52     23.06 o 
 -11   5   1     8161.92     8165.70    156.72 o 
 -10   5   1      375.98      361.99     14.78 o 
  -9   5   1      401.79      441.77     15.89 o 
  -8   5   1       21.13       10.74      4.34 o 
  -7   5   1       27.01       54.61      6.23 o 
  -6   5   1      467.81      496.86     19.06 o 
  -5   5   1     5837.89     6429.29    139.00 o 
  -4   5   1      657.57      636.53     20.94 o 
  -3   5   1       22.96      143.92     15.59 o 
  -2   5   1      129.12      142.09     10.02 o 
  -1   5   1     1102.85     1157.96     31.49 o 
   0   5   1      160.43      163.93     10.59 o 
   1   5   1      806.18      789.89     23.69 o 
   2   5   1       56.25       60.29      9.17 o 
   3   5   1     6902.55     7022.15    133.81 o 
   4   5   1       26.22       20.07      4.72 o 
   5   5   1    12800.42    12861.19    267.06 o 
   6   5   1        0.26        7.50      3.76 o 
   7   5   1      747.13      738.47     21.14 o 
   8   5   1      283.75      273.98     21.75 o 
   9   5   1       11.15       21.60      5.13 o 
  10   5   1      395.97      374.32     16.35 o 
  11   5   1     6672.84     6802.84    147.05 o 
  12   5   1        0.09       19.84      5.61 o 
  13   5   1     1100.77     1318.49     43.37 o 
  14   5   1      226.35      281.13     31.03 o 
  15   5   1      191.46      230.35     16.37 o 
  16   5   1      616.17      629.86     27.72 o 
  17   5   1       28.80      121.41     10.82 o 
  18   5   1      108.57      117.70     12.34 o 
  19   5   1      576.35      534.55     22.24 o 
  20   5   1       13.26       16.14      6.69 o 
  21   5   1        8.88       30.73      7.51 o 
  22   5   1       15.28       24.83      7.59 o 
  23   5   1       68.04      105.16     11.39 o 
  24   5   1        2.87       14.33      7.14 o 
  25   5   1        9.38       18.52      7.58 o 
  26   5   1       21.24       25.48      8.84 o 
  27   5   1      898.46      928.18     37.62 o 
  28   5   1      331.27      287.40     24.85 o 
  29   5   1      517.42      577.72     52.59 o 
  30   5   1        1.64       21.16     10.53 o 
  31   5   1     3919.57     3679.68    105.42 o 
  32   5   1       50.44       56.17     15.27 o 
  33   5   1       23.90       25.17     12.49 o 
  34   5   1        3.02        8.25     10.24 o 
  35   5   1      259.79      321.24     26.68 o 
  36   5   1        3.57       14.60     11.23 o 
  37   5   1     1917.98     1676.74     73.91 o 
  38   5   1       31.34       33.50     12.74 o 
  39   5   1       11.71       10.97     11.63 o 
  40   5   1       34.02       38.99     14.55 o 
  41   5   1      415.14      395.27     36.13 o 
  42   5   1      122.43      146.44     23.23 o 
  43   5   1      710.65      761.38     50.09 o 
  44   5   1       27.21       19.33     13.92 o 
  45   5   1       38.86       63.90     30.64 o 
  46   5   1       13.98       23.62     38.31 o 
  47   5   1       62.02       79.67     35.14 o 
  48   5   1       72.54      117.71     28.48 o 
  49   5   1      220.44      214.76     45.76 o 
 -48   6   1        6.07      -10.41     15.36 o 
 -47   6   1       88.16       70.15     22.72 o 
 -46   6   1      129.84      174.09     26.92 o 
 -45   6   1      147.29      245.98     50.45 o 
 -44   6   1        3.97       -1.49     14.07 o 
 -43   6   1      363.39      374.12     33.36 o 
 -42   6   1       24.66       29.49     16.56 o 
 -41   6   1      333.42      293.78     28.92 o 
 -40   6   1       10.91        3.04     12.53 o 
 -39   6   1      428.86      434.56     34.03 o 
 -38   6   1       47.45       59.73     15.26 o 
 -37   6   1       85.04      101.73     18.90 o 
 -36   6   1        8.99       11.02     16.14 o 
 -35   6   1      165.32      171.20     21.83 o 
 -34   6   1       24.22       23.90     12.32 o 
 -33   6   1      819.50      870.03     35.95 o 
 -32   6   1       61.78       67.86     13.10 o 
 -31   6   1     1004.77      945.15     47.77 o 
 -30   6   1       52.34       67.42     12.40 o 
 -29   6   1     2759.89     2638.55     70.96 o 
 -28   6   1      270.97      212.08     18.05 o 
 -27   6   1       24.10       57.23     11.22 o 
 -26   6   1      135.29      124.85     14.15 o 
 -25   6   1      210.26      245.46     22.80 o 
 -24   6   1      550.78      558.97     27.91 o 
 -23   6   1      385.89      441.89     27.13 o 
 -22   6   1     1453.91     1378.62     42.01 o 
 -21   6   1       45.51       42.89      9.26 o 
 -20   6   1      381.56      372.53     25.30 o 
 -19   6   1     1423.23     1442.55     42.32 o 
 -18   6   1      374.57      371.32     41.44 o 
 -17   6   1      985.66      985.09     36.51 o 
 -16   6   1       49.02       47.14     10.04 o 
 -15   6   1      963.27     1073.10     32.59 o 
 -14   6   1       56.05       52.22     14.43 o 
 -13   6   1     2098.12     2188.38     64.35 o 
 -12   6   1        5.17        3.31      5.23 o 
 -11   6   1     2592.32     2600.67     57.11 o 
 -10   6   1       97.16      105.16      9.26 o 
  -9   6   1      790.23      797.72     23.32 o 
  -8   6   1      565.22      538.33     19.02 o 
  -7   6   1      427.93      465.79     19.76 o 
  -6   6   1       99.42      106.11     14.95 o 
  -5   6   1     1128.43     1236.88     35.12 o 
  -4   6   1       67.70       51.13      7.74 o 
  -3   6   1    13573.67    13958.11    292.54 o 
  -2   6   1      469.05      483.98     19.66 o 
  -1   6   1     1276.94     1299.91     37.11 o 
   0   6   1      564.50      568.80     20.71 o 
   1   6   1     1022.32     1062.20     42.52 o 
   2   6   1       44.00       52.01      9.27 o 
   3   6   1     6220.93     6805.89    131.28 o 
   4   6   1      144.98      157.58     10.64 o 
   5   6   1     1007.41     1128.68     30.31 o 
   6   6   1      343.46      328.52     14.61 o 
   7   6   1      169.86      227.74     17.29 o 
   8   6   1        0.01        8.59      5.87 o 
   9   6   1     5151.57     5040.83    129.03 o 
  10   6   1       15.55        8.41      5.75 o 
  11   6   1      131.18      239.22     21.60 o 
  12   6   1      190.01      159.66     15.62 o 
  13   6   1      539.51      546.91     28.19 o 
  14   6   1        3.52       -0.62      5.53 o 
  15   6   1      443.27      407.55     20.45 o 
  16   6   1        4.64        4.57      7.39 o 
  17   6   1      318.44      367.04     24.08 o 
  18   6   1        0.08        8.06      9.89 o 
  19   6   1        3.63       45.24     12.01 o 
  20   6   1       75.89       57.32     11.11 o 
  21   6   1       24.43       44.59      8.95 o 
  22   6   1        0.88       24.64      9.27 o 
  23   6   1      982.41      953.23     41.98 o 
  24   6   1      169.16      217.27     17.09 o 
  25   6   1     1968.26     2060.39     65.86 o 
  26   6   1      396.27      443.59     28.75 o 
  27   6   1     2160.70     2121.17     68.27 o 
  28   6   1       50.71       70.93     13.70 o 
  29   6   1     1090.58     1132.12     52.23 o 
  30   6   1      343.68      408.84     29.22 o 
  31   6   1       99.88      125.84     17.63 o 
  32   6   1       59.66       91.70     16.76 o 
  33   6   1     1992.98     1974.83     75.80 o 
  34   6   1       30.95       17.68     12.54 o 
  35   6   1       36.87       51.97     14.71 o 
  36   6   1       62.04       58.72     15.30 o 
  37   6   1       70.19      101.34     18.05 o 
  38   6   1       11.21        8.81     13.05 o 
  39   6   1      132.63      124.06     20.14 o 
  40   6   1        2.69        3.33     13.47 o 
  41   6   1      719.29      789.00     62.32 o 
  42   6   1      160.81      171.85     29.13 o 
  43   6   1       63.98       88.54     24.85 o 
  44   6   1       47.12       42.34     20.76 o 
  45   6   1       99.18      112.78     27.88 o 
  46   6   1        7.59        1.68     25.86 o 
  47   6   1       55.18       63.51     36.61 o 
  48   6   1        0.06        6.12     27.88 o 
 -45   7   1       34.29       22.41     29.73 o 
 -44   7   1      125.34      107.49     27.22 o 
 -43   7   1       81.86       72.17     24.52 o 
 -42   7   1        0.01        0.81     14.29 o 
 -41   7   1      136.93      168.63     41.91 o 
 -40   7   1        8.16       12.80     14.91 o 
 -39   7   1        5.39       16.97     14.23 o 
 -38   7   1       25.48       27.80     14.40 o 
 -37   7   1      370.47      373.21     31.76 o 
 -36   7   1        0.30       -6.38     16.05 o 
 -35   7   1       51.16       46.37     15.35 o 
 -34   7   1        8.33        5.77     12.25 o 
 -33   7   1       61.11       87.20     17.08 o 
 -32   7   1      251.04      241.88     36.41 o 
 -31   7   1       35.03       34.02     11.73 o 
 -30   7   1      402.70      426.53     26.90 o 
 -29   7   1        4.04       22.23     10.11 o 
 -28   7   1       14.54       15.44     10.20 o 
 -27   7   1      720.21      650.38     32.66 o 
 -26   7   1        3.05       -5.83      9.19 o 
 -25   7   1       27.03       30.67     11.18 o 
 -24   7   1       99.93       92.48     13.02 o 
 -23   7   1      792.83      803.09     32.97 o 
 -22   7   1       24.64       24.80     13.57 o 
 -21   7   1      827.36      788.30     30.96 o 
 -20   7   1      556.87      522.68     27.01 o 
 -19   7   1      308.43      319.75     20.63 o 
 -18   7   1      212.50      263.72     18.28 o 
 -17   7   1       22.36       26.01      8.11 o 
 -16   7   1      186.17      215.01     14.02 o 
 -15   7   1       99.46      114.57     11.94 o 
 -14   7   1       11.08       14.35      6.11 o 
 -13   7   1       49.52       46.02      8.10 o 
 -12   7   1      297.70      279.75     23.54 o 
 -11   7   1     1117.28     1351.84     36.12 o 
 -10   7   1       31.12       32.71      6.70 o 
  -9   7   1      108.14      153.65     13.16 o 
  -8   7   1       19.87       14.37      5.74 o 
  -7   7   1       86.88      106.09      9.53 o 
  -6   7   1      334.67      321.23     24.11 o 
  -5   7   1      559.30      679.87     24.54 o 
  -4   7   1      587.03      593.79     32.55 o 
  -3   7   1      270.62      322.53     17.80 o 
  -2   7   1      266.69      299.29     28.65 o 
  -1   7   1      109.88      155.53     18.55 o 
   0   7   1        7.66       11.60      8.03 o 
   1   7   1      789.17      828.54     33.54 o 
   2   7   1       54.78       47.41     10.99 o 
   3   7   1      187.72      233.44     19.30 o 
   4   7   1        7.08       23.74      8.89 o 
   5   7   1     3265.69     3231.85    111.52 o 
   6   7   1       19.64       38.08     15.41 o 
   7   7   1     1131.10     1300.34     55.77 o 
   8   7   1      109.17      128.87     18.59 o 
   9   7   1     2293.10     2303.87     85.85 o 
  10   7   1       47.32       53.66     14.07 o 
  11   7   1     6479.81     6265.08    200.16 o 
  12   7   1       60.22       60.77     12.03 o 
  13   7   1      371.90      379.55     26.04 o 
  14   7   1      297.97      275.94     22.28 o 
  15   7   1      661.89      720.90     34.28 o 
  16   7   1      524.22      583.18     33.67 o 
  17   7   1      226.61      258.34     28.43 o 
  18   7   1      407.54      421.94     31.22 o 
  19   7   1      154.80      142.13     17.29 o 
  20   7   1        3.48       12.24      9.44 o 
  21   7   1      346.44      392.15     28.08 o 
  22   7   1      395.14      475.82     32.21 o 
  23   7   1       55.23       52.30     13.07 o 
  24   7   1      124.87      101.63     27.59 o 
  25   7   1      371.38      324.28     33.51 o 
  26   7   1        9.40        5.28     12.08 o 
  27   7   1      436.16      388.70     37.01 o 
  28   7   1       20.70       28.98     14.50 o 
  29   7   1      313.66      376.04     37.60 o 
  30   7   1        7.90        0.08     26.82 o 
  31   7   1      176.76      194.70     29.03 o 
  32   7   1        5.18       25.03     38.36 o 
  33   7   1      182.79      154.49     25.83 o 
  34   7   1        9.25       12.10     15.37 o 
  35   7   1       43.61       21.10     17.39 o 
  36   7   1        0.10       -1.41     15.96 o 
  37   7   1      153.62      173.45     30.88 o 
  38   7   1        4.56       28.38     18.87 o 
  39   7   1      611.97      629.19     54.28 o 
  40   7   1       35.90       17.75     23.06 o 
  41   7   1      277.16      331.15     40.06 o 
  42   7   1      277.52      271.55     37.22 o 
  43   7   1      678.42      718.78     59.44 o 
  44   7   1        9.40       10.79     19.64 o 
  45   7   1       60.09       76.74     25.65 o 
 -43   8   1       10.19       23.77     21.62 o 
 -42   8   1        7.74      -20.58     16.37 o 
 -41   8   1      122.52      200.52     33.61 o 
 -40   8   1        8.57       26.38     21.17 o 
 -39   8   1       38.41        8.75     23.85 o 
 -38   8   1      118.21      134.59     28.69 o 
 -37   8   1       55.26       49.63     24.48 o 
 -36   8   1      156.18      173.76     30.24 o 
 -35   8   1      147.07      171.41     29.28 o 
 -34   8   1      148.76      164.56     28.63 o 
 -33   8   1      357.18      326.98     37.97 o 
 -32   8   1        3.80       -8.49     19.80 o 
 -31   8   1       34.73       34.15     18.99 o 
 -30   8   1       72.28       72.30     44.61 o 
 -29   8   1      592.27      645.69     41.34 o 
 -28   8   1      238.37      252.37     31.58 o 
 -27   8   1      329.48      345.13     30.67 o 
 -26   8   1       78.33       90.87     16.89 o 
 -25   8   1       70.42       74.75     16.34 o 
 -24   8   1        0.13        9.60     11.08 o 
 -23   8   1     1310.23     1466.05     55.55 o 
 -22   8   1      322.92      285.12     56.43 o 
 -21   8   1     1337.82     1374.61     52.69 o 
 -20   8   1      152.76      135.60     22.50 o 
 -19   8   1        0.00        4.53      8.06 o 
 -18   8   1       12.58       21.92     10.24 o 
 -17   8   1      136.05      182.00     19.24 o 
 -16   8   1      123.67      125.84     13.45 o 
 -15   8   1     1823.11     1887.80     64.71 o 
 -14   8   1       82.76       69.70     10.71 o 
 -13   8   1      459.76      475.96     33.55 o 
 -12   8   1       45.87       51.64      9.68 o 
 -11   8   1       29.50       33.38      9.43 o 
 -10   8   1       49.21       54.63      9.68 o 
  -9   8   1     1412.88     1452.18     53.04 o 
  -8   8   1      301.06      364.07     21.41 o 
  -7   8   1       29.29       22.95      8.17 o 
  -6   8   1       32.54       42.66      9.18 o 
  -5   8   1        1.38        7.52      8.12 o 
  -4   8   1       32.84       39.39     10.44 o 
  -3   8   1        7.85       23.34      9.46 o 
  -2   8   1       88.91       88.24     13.51 o 
  -1   8   1      678.78      731.58     34.04 o 
   0   8   1       14.14        1.09      8.22 o 
   1   8   1     1031.78     1011.58     40.00 o 
   2   8   1        0.01        7.27      8.02 o 
   3   8   1      288.62      388.74     26.80 o 
   4   8   1      138.28      145.80     16.75 o 
   5   8   1       65.47       41.34     11.33 o 
   6   8   1      558.72      573.39     32.15 o 
   7   8   1       11.41       11.43      9.28 o 
   8   8   1       90.58       84.18     14.01 o 
   9   8   1      494.34      575.71     33.67 o 
  10   8   1       15.32       15.39      9.12 o 
  11   8   1      240.08      237.99     26.34 o 
  12   8   1      172.19      164.83     25.69 o 
  13   8   1       25.39       47.63     12.46 o 
  14   8   1       85.73      109.00     17.93 o 
  15   8   1     5343.62     5415.01    147.77 o 
  16   8   1       21.09       39.34     12.89 o 
  17   8   1      856.55      860.09     38.80 o 
  18   8   1       58.73       63.22     14.40 o 
  19   8   1      259.57      269.11     24.73 o 
  20   8   1       31.71       64.62     14.43 o 
  21   8   1      141.13      151.09     27.13 o 
  22   8   1      193.64      189.63     31.28 o 
  23   8   1     5011.94     5165.72    247.64 o 
  24   8   1       47.27       36.55     29.21 o 
  25   8   1      126.96      123.28     23.85 o 
  26   8   1       69.16       77.65     35.42 o 
  27   8   1        1.55       -0.10     17.75 o 
  28   8   1       21.07       40.35     18.25 o 
  29   8   1      412.42      423.08     41.78 o 
  30   8   1       60.36       62.73     20.05 o 
  31   8   1      175.92      189.44     30.44 o 
  32   8   1      252.47      290.70     80.73 o 
  33   8   1      390.20      397.61     90.63 o 
  34   8   1       36.84       35.85     18.13 o 
  35   8   1      119.46      119.19     26.35 o 
  36   8   1       31.16       24.02     18.36 o 
  37   8   1       98.24       66.65     30.27 o 
  38   8   1       44.99       25.33     19.55 o 
  39   8   1       59.49       68.51     32.34 o 
  40   8   1        0.62      -16.92     17.74 o 
  41   8   1      174.64      241.58     75.40 o 
  42   8   1        0.10       29.19     28.03 o 
  43   8   1       18.67       14.54     21.26 o 
 -39   9   1       72.23       58.95     35.44 o 
 -38   9   1       38.00       85.22     34.96 o 
 -37   9   1        0.05       -0.88     25.12 o 
 -36   9   1       40.38       23.64     27.76 o 
 -35   9   1       79.38       64.61     33.57 o 
 -34   9   1       16.91       17.39     27.92 o 
 -33   9   1       50.65       33.97     29.61 o 
 -32   9   1       25.58       49.12     29.60 o 
 -31   9   1       71.47       53.10     28.44 o 
 -30   9   1       22.63       38.04     28.46 o 
 -29   9   1       10.99       13.98     23.38 o 
 -28   9   1       55.20       66.47     30.89 o 
 -27   9   1      232.74      268.20     34.16 o 
 -26   9   1      276.74      350.24     39.15 o 
 -25   9   1        6.27       19.93     16.65 o 
 -24   9   1      172.01      174.91     28.48 o 
 -23   9   1        0.23       23.44     21.32 o 
 -22   9   1      111.15      132.47     25.54 o 
 -21   9   1       51.65       74.78     20.85 o 
 -20   9   1      154.46      135.49     61.77 o 
 -19   9   1      349.70      362.38     37.71 o 
 -18   9   1      151.01      157.86     26.41 o 
 -17   9   1      129.89      168.44     27.60 o 
 -16   9   1       64.29       56.62     35.26 o 
 -15   9   1      486.62      502.21     77.92 o 
 -14   9   1        2.86        6.84     14.31 o 
 -13   9   1      543.18      511.49     44.03 o 
 -12   9   1      255.03      196.43     27.80 o 
 -11   9   1      658.95      594.45     46.82 o 
 -10   9   1      286.68      302.03     33.22 o 
  -9   9   1       58.10       39.67     16.38 o 
  -8   9   1       23.58       12.44     13.73 o 
  -7   9   1       71.49       94.85     41.20 o 
  -6   9   1      103.53       91.51     19.66 o 
  -5   9   1      499.82      641.69     48.18 o 
  -4   9   1      306.57      342.61     34.74 o 
  -3   9   1       59.11      113.41     42.71 o 
  -2   9   1      164.41      148.42     23.99 o 
  -1   9   1      215.45      253.62     29.79 o 
   0   9   1        0.70       -6.14     14.25 o 
   1   9   1       25.37       49.36     16.18 o 
   2   9   1       32.05       47.50     16.72 o 
   3   9   1     1572.25     1517.40     69.55 o 
   4   9   1        2.37       23.15     13.05 o 
   5   9   1     2798.38     2648.14    103.83 o 
   6   9   1       16.20       23.24     14.63 o 
   7   9   1      182.24      205.68     27.41 o 
   8   9   1      132.78      118.42     22.26 o 
   9   9   1        5.95       -3.50     12.39 o 
  10   9   1       27.94       18.39     13.49 o 
  11   9   1      947.93      989.97     53.53 o 
  12   9   1       48.80       40.15     20.91 o 
  13   9   1      419.66      423.58     31.42 o 
  14   9   1        1.87       -7.19      9.16 o 
  15   9   1      608.09      677.81     57.82 o 
  16   9   1        4.33       24.98     16.71 o 
  17   9   1      811.54      739.47     93.61 o 
  18   9   1       28.31       38.84     14.16 o 
  19   9   1     1289.76     1331.13     53.82 o 
  20   9   1       49.75       52.32     21.01 o 
  21   9   1      575.58      583.87     48.47 o 
  22   9   1      526.32      523.92     45.48 o 
  23   9   1      459.21      527.39     46.70 o 
  24   9   1       81.83      102.56     40.42 o 
  25   9   1      597.18      597.23     56.31 o 
  26   9   1        5.47        7.61     16.08 o 
  27   9   1        3.68       16.31     18.33 o 
  28   9   1      128.47      156.38     28.45 o 
  29   9   1       73.90       62.36     27.82 o 
  30   9   1        0.76       27.39     21.97 o 
  31   9   1      193.34      183.78     30.97 o 
  32   9   1       55.56       36.80     22.70 o 
  33   9   1      195.67      213.84     40.45 o 
  34   9   1       54.52       27.58     20.94 o 
  35   9   1      446.46      505.52     50.67 o 
  36   9   1       43.11       53.87     23.78 o 
  37   9   1       49.16       41.36     24.46 o 
  38   9   1       21.38       14.61     21.94 o 
  39   9   1       80.70       94.82     40.84 o 
 -35  10   1       16.94       91.22     35.73 o 
 -34  10   1       35.10       23.08     29.40 o 
 -33  10   1       25.14       20.66     30.18 o 
 -32  10   1        3.04       -4.99     25.76 o 
 -31  10   1      128.19      264.17     51.37 o 
 -30  10   1        1.44      -34.17     19.66 o 
 -29  10   1       67.61       48.37     28.63 o 
 -28  10   1       43.43       75.05     31.97 o 
 -27  10   1       24.29       17.53     24.12 o 
 -26  10   1       13.21       10.88     24.85 o 
 -25  10   1       20.76       20.65     29.43 o 
 -24  10   1       11.79       -7.15     14.61 o 
 -23  10   1      398.01      424.21     43.60 o 
 -22  10   1      450.92      469.20     46.23 o 
 -21  10   1      685.56      677.72     55.30 o 
 -20  10   1      204.83      192.12     37.02 o 
 -19  10   1        6.90       38.30     19.07 o 
 -18  10   1        1.09       12.59     16.07 o 
 -17  10   1        0.85       51.83     19.99 o 
 -16  10   1       34.57       28.34     17.23 o 
 -15  10   1        0.00      -11.67     12.35 o 
 -14  10   1       33.62       35.16     18.08 o 
 -13  10   1        4.81       17.12     14.63 o 
 -12  10   1        0.50       15.11     22.99 o 
 -11  10   1        0.35       33.06     17.05 o 
 -10  10   1       86.93      107.65     23.21 o 
  -9  10   1       17.25      -16.25     21.75 o 
  -8  10   1      110.57       70.58     20.51 o 
  -7  10   1        5.66       -4.65     12.76 o 
  -6  10   1       30.49       23.53     16.52 o 
  -5  10   1      546.88      545.40     46.54 o 
  -4  10   1        1.14       -4.92     11.68 o 
  -3  10   1        2.35       17.41     15.23 o 
  -2  10   1      124.27      157.16     26.55 o 
  -1  10   1      277.86      352.99     86.50 o 
   0  10   1       80.85       82.42     20.74 o 
   1  10   1        7.78        8.42     13.31 o 
   2  10   1       15.15       -5.23     19.64 o 
   3  10   1      117.76       79.77     20.67 o 
   4  10   1       78.61       81.19     40.26 o 
   5  10   1        0.17       22.52     15.95 o 
   6  10   1      128.54      133.57     24.85 o 
   7  10   1       96.58      102.82     22.85 o 
   8  10   1       63.26       65.33     19.17 o 
   9  10   1      181.14      211.30     29.49 o 
  10  10   1       25.40       25.60     16.25 o 
  11  10   1       79.16       52.95     20.39 o 
  12  10   1        2.23        7.81     22.04 o 
  13  10   1      106.32      129.77     24.90 o 
  14  10   1        4.39        1.19     13.79 o 
  15  10   1       88.33       39.67     18.35 o 
  16  10   1       63.65       56.60     20.40 o 
  17  10   1     1378.01     1308.10     68.01 o 
  18  10   1      594.88      496.10     66.41 o 
  19  10   1      586.93      501.77     66.20 o 
  20  10   1      135.11      190.45     42.73 o 
  21  10   1      764.48      825.07     86.47 o 
  22  10   1       57.99       57.90     28.60 o 
  23  10   1        5.85       15.00     25.85 o 
  24  10   1        1.35       27.44     27.81 o 
  25  10   1       34.28       68.91     31.64 o 
  26  10   1        0.59       31.97     26.41 o 
  27  10   1      163.99      172.82     42.93 o 
  28  10   1        7.17       52.44     31.46 o 
  29  10   1       91.33       87.40     34.40 o 
  30  10   1        0.81      -11.96     23.45 o 
  31  10   1      492.22      357.10     60.26 o 
  32  10   1        1.45       35.63     28.94 o 
  33  10   1       21.33       34.06     32.50 o 
  34  10   1        5.67      -30.29     20.60 o 
  35  10   1      127.12      135.99     44.90 o 
 -30  11   1       64.91       35.29     28.43 o 
 -29  11   1       32.22      102.21     39.95 o 
 -28  11   1        0.00       13.95     26.06 o 
 -27  11   1       40.53       24.79     30.64 o 
 -26  11   1        1.93       -4.01     24.67 o 
 -25  11   1       31.78       63.87     31.41 o 
 -24  11   1       25.72       23.57     30.44 o 
 -23  11   1     1192.37     1381.78    223.21 o 
 -22  11   1       14.78       39.84     21.52 o 
 -21  11   1      818.06      809.98     63.29 o 
 -20  11   1      151.87      128.97     27.49 o 
 -19  11   1      178.89      238.03     50.45 o 
 -18  11   1      260.74      284.06     38.32 o 
 -17  11   1     1281.41     1319.30     72.15 o 
 -16  11   1      221.20      255.34     35.44 o 
 -15  11   1       82.16      141.40     28.69 o 
 -14  11   1        2.20       14.11     16.27 o 
 -13  11   1        5.35        4.44     23.49 o 
 -12  11   1      156.38      214.53     38.92 o 
 -11  11   1        0.38       27.44     17.72 o 
 -10  11   1       21.16       25.86     17.90 o 
  -9  11   1      161.10      141.76     27.48 o 
  -8  11   1        1.83      -20.81     12.81 o 
  -7  11   1       97.81       97.59     24.93 o 
  -6  11   1       26.76       24.11     18.24 o 
  -5  11   1       59.83       46.68     20.94 o 
  -4  11   1        3.01        6.93     15.64 o 
  -3  11   1      113.68      108.53     40.11 o 
  -2  11   1        2.25        6.27     15.13 o 
  -1  11   1       62.96       56.02     23.18 o 
   0  11   1        0.10      -16.48     12.39 o 
   1  11   1       65.78       48.52     23.15 o 
   2  11   1       29.62        1.44     18.91 o 
   3  11   1        0.02       19.73     16.84 o 
   4  11   1       83.83      102.12     35.61 o 
   5  11   1      118.34       82.31     26.00 o 
   6  11   1       12.33       30.48     17.83 o 
   7  11   1      432.34      397.08     72.26 o 
   8  11   1      293.55      250.22     91.56 o 
   9  11   1      378.61      414.64     42.65 o 
  10  11   1      152.22      125.56     25.57 o 
  11  11   1     1172.84     1130.09     68.81 o 
  12  11   1       31.96       13.34     26.30 o 
  13  11   1        1.21       12.31     16.98 o 
  14  11   1        3.45       -3.95     23.35 o 
  15  11   1      571.03      614.98     53.72 o 
  16  11   1       35.99       47.14     29.42 o 
  17  11   1      162.03      149.86     41.99 o 
  18  11   1      168.66      120.27     40.68 o 
  19  11   1      283.56      288.89     55.61 o 
  20  11   1      117.97       83.34     36.15 o 
  21  11   1      834.59     1086.91    107.77 o 
  22  11   1      196.63      314.83     58.08 o 
  23  11   1      109.90      243.26     51.05 o 
  24  11   1        2.03      -20.14     18.98 o 
  25  11   1       34.53       -2.73     24.60 o 
  26  11   1        0.38       14.38     27.42 o 
  27  11   1       82.49       71.68     34.97 o 
  28  11   1       12.34       47.88     32.85 o 
  29  11   1       22.31       18.23     27.11 o 
  30  11   1       16.08        5.91     27.83 o 
 -23  12   1       10.99       32.47     29.33 o 
 -22  12   1      172.45      182.84     46.63 o 
 -21  12   1      158.95      294.35     61.45 o 
 -20  12   1       48.22       27.46     37.98 o 
 -19  12   1      171.69      162.02     33.01 o 
 -18  12   1      356.96      323.85     48.38 o 
 -17  12   1      559.22      571.05     55.51 o 
 -16  12   1       95.65       58.05     33.60 o 
 -15  12   1       20.29       48.91     23.08 o 
 -14  12   1      194.00      195.66     65.77 o 
 -13  12   1      823.25      763.37    102.22 o 
 -12  12   1      194.36      221.89     35.31 o 
 -11  12   1       24.76       35.08     20.45 o 
 -10  12   1        0.12      -12.01     16.45 o 
  -9  12   1      234.43      294.70     40.05 o 
  -8  12   1      117.80      101.23     26.44 o 
  -7  12   1      372.56      352.55     42.65 o 
  -6  12   1       66.76       24.73     19.25 o 
  -5  12   1       83.94       78.48     24.71 o 
  -4  12   1        0.82       -8.92     15.01 o 
  -3  12   1       20.83       25.05     19.57 o 
  -2  12   1       71.76       31.00     26.44 o 
  -1  12   1        0.04      -10.01     16.04 o 
   0  12   1       37.54       59.56     22.37 o 
   1  12   1       13.82       29.05     20.01 o 
   2  12   1        7.34       21.77     18.12 o 
   3  12   1      120.75      116.26     27.34 o 
   4  12   1        1.48       14.46     18.41 o 
   5  12   1       13.68        7.45     29.17 o 
   6  12   1        3.25       -5.03     15.95 o 
   7  12   1        3.25       27.12     21.12 o 
   8  12   1        3.92       32.98     36.21 o 
   9  12   1       14.18       19.27     19.49 o 
  10  12   1       44.96       28.27     45.21 o 
  11  12   1       30.09       76.60     25.74 o 
  12  12   1        8.33       17.34     20.08 o 
  13  12   1       37.26       91.16     26.59 o 
  14  12   1       93.81      106.03     37.01 o 
  15  12   1      293.05      362.93     61.32 o 
  16  12   1       17.22       20.94     26.91 o 
  17  12   1      173.57      160.37     46.13 o 
  18  12   1       62.83       67.59     36.06 o 
  19  12   1        1.32       -6.49     25.85 o 
  20  12   1      111.41      110.50     39.96 o 
  21  12   1       12.15       10.99     26.75 o 
  22  12   1       19.17       19.35     26.83 o 
  23  12   1      149.06       52.11     31.90 o 
 -13  13   1       11.04       38.41     22.95 o 
 -12  13   1        0.89      -16.97     19.08 o 
 -11  13   1      393.47      453.94     51.40 o 
 -10  13   1        4.03       12.67     18.94 o 
  -9  13   1      132.24      147.27     46.27 o 
  -8  13   1       59.80       51.56     24.93 o 
  -7  13   1       23.83       66.27     25.75 o 
  -6  13   1       43.84       78.76     27.33 o 
  -5  13   1        0.43       -1.26     18.30 o 
  -4  13   1       26.60        8.25     20.60 o 
  -3  13   1        0.68        7.98     20.49 o 
  -2  13   1        5.73       22.85     21.56 o 
  -1  13   1      338.20      296.88     41.05 o 
   0  13   1       24.23        3.14     19.46 o 
   1  13   1       71.14      120.57     69.01 o 
   2  13   1       72.20       45.70     23.33 o 
   3  13   1        9.68        8.68     20.33 o 
   4  13   1       14.72       -1.69     19.86 o 
   5  13   1       17.85      -11.97     18.20 o 
   6  13   1        2.37       10.49     31.39 o 
   7  13   1      155.82      186.93     35.16 o 
   8  13   1       25.78       23.64     21.43 o 
   9  13   1      167.90      144.76     32.51 o 
  10  13   1       39.01       29.78     24.09 o 
  11  13   1      141.32      142.64     44.92 o 
  12  13   1        0.12      -46.07     24.53 o 
 -53   0   2      405.29      512.21     72.75 o 
 -52   0   2      316.27      257.73     54.17 o 
 -51   0   2       11.49        5.70     24.50 o 
 -50   0   2      115.60       97.91     37.89 o 
 -49   0   2      200.06      160.68     40.56 o 
 -48   0   2     1010.20     1037.83     97.29 o 
 -47   0   2      287.97      385.60     44.94 o 
 -46   0   2      889.71     1041.26     58.57 o 
 -45   0   2      116.60      101.76     29.84 o 
 -44   0   2       60.34       90.31     27.79 o 
 -43   0   2       70.29       95.65     16.85 o 
 -42   0   2        0.54       16.03     11.27 o 
 -41   0   2       80.69       90.26     17.43 o 
 -40   0   2        4.59        7.11     17.43 o 
 -39   0   2       15.56       21.79     11.09 o 
 -38   0   2      289.52      264.15     23.06 o 
 -37   0   2        4.78       41.66     11.95 o 
 -36   0   2     1516.26     1412.61     56.61 o 
 -35   0   2      232.57      224.57     21.01 o 
 -34   0   2      151.51      170.52     29.41 o 
 -33   0   2       16.48       54.38     17.98 o 
 -32   0   2     1500.71     1491.76     51.89 o 
 -31   0   2       67.31      113.63     21.37 o 
 -30   0   2    13767.53    12499.12    376.84 o 
 -29   0   2      806.41      877.32     43.62 o 
 -28   0   2     1380.79     1319.54     56.41 o 
 -27   0   2      893.43      802.67     73.62 o 
 -26   0   2     1767.70     1835.37     70.29 o 
 -25   0   2      644.16      690.65     35.40 o 
 -24   0   2     3513.83     3621.39    237.87 o 
 -23   0   2      850.72      841.86     32.02 o 
 -22   0   2     1888.18     2125.78     62.51 o 
 -21   0   2     1437.26     1344.87     43.46 o 
 -20   0   2      737.57      759.57     28.87 o 
 -19   0   2     1686.13     1673.48     58.67 o 
 -18   0   2    11250.21    11355.94    275.72 o 
 -17   0   2       18.28       19.15      7.81 o 
 -16   0   2    36081.39    36351.48    855.18 o 
 -15   0   2       13.28       15.67      5.80 o 
 -14   0   2     1475.79     1705.45     61.82 o 
 -13   0   2        6.27        1.07      5.17 o 
 -12   0   2    10884.03    10486.48    309.69 o 
 -11   0   2      457.83      445.80     21.60 o 
 -10   0   2     1112.74     1182.14     58.98 o 
  -9   0   2      188.73      170.85     13.46 o 
  -8   0   2     8430.00     8448.73    353.35 o 
  -7   0   2      358.38      320.07     15.78 o 
  -6   0   2      132.42       48.11      6.82 o 
  -5   0   2        8.25      -14.42      7.21 o 
  -4   0   2    38090.11    35797.63   1460.54 o 
  -3   0   2        2.04        6.43      8.61 o 
  -1   0   2        1.48       -1.28      4.33 o 
   1   0   2       95.91       66.07      7.40 o 
   3   0   2        1.04        6.15      4.10 o 
   4   0   2     1208.12     1006.90     50.63 o 
   5   0   2       30.02       19.28      7.35 o 
   6   0   2     5726.00     5155.37    219.87 o 
   7   0   2       29.56       15.05      9.93 o 
   8   0   2     1076.88     1275.42     63.17 o 
   9   0   2      218.92      193.06     19.24 o 
  10   0   2     3021.26     3057.04     92.58 o 
  11   0   2        3.76        4.96      3.78 o 
  12   0   2      485.42      779.13     36.40 o 
  13   0   2      158.37      172.19     14.29 o 
  14   0   2     9919.22    10038.61    293.83 o 
  15   0   2       51.65       71.13      7.97 o 
  16   0   2    12201.56    13367.81    389.56 o 
  17   0   2      312.03      359.11     32.42 o 
  18   0   2     6047.04     6644.53    198.74 o 
  19   0   2      575.95      640.54     27.11 o 
  20   0   2     4832.89     4599.32    141.44 o 
  21   0   2      574.13      605.45     26.77 o 
  22   0   2     8262.71     8170.66    244.52 o 
  23   0   2      808.64      813.25     90.92 o 
  24   0   2       67.93      106.02     20.72 o 
  26   0   2      341.96      213.57     60.57 o 
  27   0   2      313.82      264.29     56.86 o 
  28   0   2     3080.86     2607.41     88.59 o 
  29   0   2       99.00      153.16     32.55 o 
  30   0   2     9797.27     9112.99    276.30 o 
  32   0   2     2207.85     2033.45    112.60 o 
  33   0   2     1071.97      975.35     68.46 o 
  34   0   2      378.82      384.02     47.89 o 
  35   0   2      508.55      423.85     49.67 o 
  36   0   2        0.66       34.56     19.07 o 
  37   0   2       34.57       38.54     19.96 o 
  38   0   2     3654.70     3240.96    169.61 o 
  39   0   2       19.08       51.12     21.89 o 
  40   0   2       87.68      100.47     29.06 o 
  41   0   2        4.41        9.19     19.44 o 
  42   0   2       36.45       19.67     22.48 o 
  43   0   2        0.41      -15.61     14.37 o 
  44   0   2        8.34        8.93     19.02 o 
  45   0   2       16.68       31.55     24.47 o 
  46   0   2      288.48      272.85     50.26 o 
  47   0   2      123.67      117.88     35.59 o 
  48   0   2        1.71       41.84     26.96 o 
  49   0   2       66.47       96.12     34.14 o 
  50   0   2      115.41      169.97     43.23 o 
  51   0   2      256.38      214.75     50.24 o 
  52   0   2       32.04       73.85     34.81 o 
  53   0   2      130.68      180.78     46.61 o 
 -53   1   2       70.60       26.70     53.97 o 
 -52   1   2      156.49      165.99     31.32 o 
 -51   1   2        5.22       37.07     35.07 o 
 -50   1   2       48.83       35.29     21.43 o 
 -49   1   2       13.74       18.72     18.23 o 
 -48   1   2        0.01       -3.95     13.32 o 
 -47   1   2      145.40      187.27     23.79 o 
 -46   1   2     2333.81     2410.61    123.82 o 
 -45   1   2        0.09       20.33      9.80 o 
 -44   1   2       54.04       37.63     10.97 o 
 -43   1   2       45.25       60.15     11.53 o 
 -42   1   2       22.19        1.21     10.11 o 
 -41   1   2        8.72       14.67      8.66 o 
 -40   1   2     1576.86     1428.04     41.88 o 
 -39   1   2       55.10       55.84     10.54 o 
 -38   1   2      168.36      224.05     17.19 o 
 -37   1   2      108.90      101.75     21.06 o 
 -36   1   2      411.08      301.94     17.30 o 
 -35   1   2      799.67      818.11     25.89 o 
 -34   1   2     7629.16     6976.13    128.88 o 
 -33   1   2      762.49      757.38     32.29 o 
 -32   1   2     1473.19     1544.29     37.64 o 
 -31   1   2      352.82      393.01     27.85 o 
 -30   1   2     2640.89     2594.22     54.77 o 
 -29   1   2      126.65      109.80     11.26 o 
 -28   1   2      852.72      746.92     24.74 o 
 -27   1   2       45.54       42.09      7.51 o 
 -26   1   2      411.47      424.06     19.66 o 
 -25   1   2       87.33       94.31      9.46 o 
 -24   1   2     2145.67     2026.98     47.44 o 
 -23   1   2       28.82       41.76      7.61 o 
 -22   1   2      392.92      542.52     22.10 o 
 -21   1   2        8.54        9.31      6.84 o 
 -20   1   2      678.94      889.53     27.80 o 
 -19   1   2      218.71      215.79     13.82 o 
 -18   1   2     7653.63     7853.37    168.13 o 
 -17   1   2      435.16      419.78     17.77 o 
 -16   1   2     1011.38     1031.47     33.57 o 
 -15   1   2       79.76       66.60      9.18 o 
 -14   1   2    12478.92    12513.72    260.26 o 
 -13   1   2      129.30      144.20     16.18 o 
 -12   1   2     2498.36     2427.98     65.39 o 
 -11   1   2      378.01      421.54     42.43 o 
 -10   1   2       68.32       82.79      9.65 o 
  -9   1   2     1038.14     1017.19     37.68 o 
  -8   1   2       22.44        6.95      6.63 o 
  -7   1   2     1557.63     1547.23     51.17 o 
  -6   1   2      148.95      177.20      9.97 o 
  -5   1   2     1349.02     1260.38     29.67 o 
  -4   1   2      617.53      621.25     16.31 o 
  -3   1   2      903.94      832.55     20.49 o 
  -2   1   2     5692.03     5414.52    109.63 o 
  -1   1   2       82.16       87.07      5.43 o 
   0   1   2     9357.24     9069.58    186.06 o 
   1   1   2       43.24       41.28      3.70 o 
   2   1   2     4603.19     4299.98     89.78 o 
   3   1   2      444.85      402.28     16.77 o 
   4   1   2       29.21       -1.35      3.92 o 
   5   1   2      647.69      681.66     24.82 o 
   6   1   2     7696.94     7738.39    226.01 o 
   7   1   2      640.19      632.70     23.84 o 
   8   1   2     1308.05     1244.40     41.24 o 
   9   1   2      580.78      612.06     28.85 o 
  10   1   2     2404.30     2631.05     81.35 o 
  11   1   2       38.14       39.55      6.79 o 
  12   1   2      361.04      417.82     18.68 o 
  13   1   2       87.01       72.36     22.64 o 
  14   1   2     3069.43     3365.90    100.12 o 
  15   1   2      328.50      341.15     11.82 o 
  16   1   2     1121.02     1202.39     29.97 o 
  17   1   2        6.29       25.59      5.63 o 
  18   1   2     6801.25     7627.12    160.67 o 
  19   1   2        0.19        1.56      3.78 o 
  20   1   2     2678.56     2466.98     99.49 o 
  21   1   2       34.63       21.60      7.96 o 
  22   1   2     3238.20     3648.70     95.24 o 
  23   1   2        7.85       15.93      4.79 o 
  24   1   2      315.48      317.22     18.10 o 
  25   1   2       57.70       46.59      7.96 o 
  26   1   2     2742.00     2675.43     75.13 o 
  27   1   2       99.88       90.87     14.55 o 
  28   1   2      666.01      651.48     27.33 o 
  29   1   2       10.72       18.17      8.82 o 
  30   1   2     1870.20     1806.49     56.42 o 
  31   1   2      728.42      667.41     29.17 o 
  32   1   2     3073.84     2982.16     85.53 o 
  33   1   2        3.42       71.37     13.24 o 
  34   1   2     8815.62     8057.74    256.01 o 
  35   1   2       89.03      129.65     20.53 o 
  36   1   2     1033.51     1183.62     57.22 o 
  37   1   2        7.81       11.09     18.87 o 
  38   1   2       30.67       60.85     27.89 o 
  39   1   2      238.77      217.99     35.49 o 
  40   1   2       50.53      114.39     21.99 o 
  41   1   2        4.49      -14.71     11.39 o 
  42   1   2      174.44      179.72     63.51 o 
  43   1   2        0.19       13.11     14.27 o 
  44   1   2      370.33      446.93     76.47 o 
  45   1   2       38.87       45.15     25.41 o 
  46   1   2       41.01       84.36     30.24 o 
  47   1   2        3.89       23.05     16.80 o 
  48   1   2        2.22       -0.71     14.85 o 
  49   1   2       12.66      -16.76     15.71 o 
  50   1   2       16.00       38.20     19.19 o 
  51   1   2        0.29       22.33     18.50 o 
  52   1   2      954.65     1087.56     75.65 o 
  53   1   2        1.61       24.99     28.72 o 
 -52   2   2       50.53       47.46     23.40 o 
 -51   2   2        0.26        4.26     30.10 o 
 -50   2   2       68.97       10.52     15.82 o 
 -49   2   2        1.11        7.48     13.62 o 
 -48   2   2      345.89      371.04     47.43 o 
 -47   2   2       17.60       24.35     14.39 o 
 -46   2   2       64.69      103.45     29.48 o 
 -45   2   2        6.81       19.31     13.69 o 
 -44   2   2      171.13      156.46     16.91 o 
 -43   2   2        1.00       18.30      9.33 o 
 -42   2   2     1629.30     1602.00     60.11 o 
 -41   2   2        0.67       13.00      8.81 o 
 -40   2   2       90.53      110.61     13.65 o 
 -39   2   2      119.10      113.83     13.58 o 
 -38   2   2      228.92      250.45     18.25 o 
 -37   2   2       78.10      123.60     13.30 o 
 -36   2   2     4156.65     4047.28     99.67 o 
 -35   2   2      799.83      740.01     28.95 o 
 -34   2   2      150.26      200.23     20.45 o 
 -33   2   2        5.73        8.37      7.63 o 
 -32   2   2     1373.30     1286.04     36.87 o 
 -31   2   2       17.60       19.88      7.83 o 
 -30   2   2       93.81      126.17     12.18 o 
 -29   2   2      260.82      262.98     18.45 o 
 -28   2   2     3495.63     3324.62     81.56 o 
 -27   2   2        1.08        6.38      6.89 o 
 -26   2   2      331.20      256.48     17.80 o 
 -25   2   2       77.62       92.12     12.14 o 
 -24   2   2       49.75       14.35      6.73 o 
 -23   2   2      109.73      108.57     11.15 o 
 -22   2   2     1787.03     1815.07     48.06 o 
 -21   2   2        0.63        2.92      4.40 o 
 -20   2   2     3933.56     3820.29     78.85 o 
 -19   2   2        3.33       12.51      5.35 o 
 -18   2   2    10416.32    10630.49    200.96 o 
 -17   2   2       83.68      108.78     15.49 o 
 -16   2   2    14970.82    15435.28    286.86 o 
 -15   2   2        4.30       11.64      3.78 o 
 -14   2   2     1372.38     1546.71     35.42 o 
 -13   2   2      131.72      144.64     23.84 o 
 -12   2   2       46.91       75.69     25.27 o 
 -11   2   2      871.80      837.78     37.67 o 
 -10   2   2     2505.63     2679.84     70.86 o 
  -9   2   2     1781.52     1796.00     44.51 o 
  -8   2   2     4855.21     4798.66    103.64 o 
  -7   2   2     4748.86     4802.93    103.37 o 
  -6   2   2      957.11     1075.00     31.19 o 
  -5   2   2     7571.50     7446.07    179.69 o 
  -4   2   2    20168.44    20333.43    479.79 o 
  -3   2   2     9659.60     9563.77    228.55 o 
  -2   2   2     4493.24     4607.65    139.92 o 
  -1   2   2    11657.94    11693.89    341.56 o 
   1   2   2    10754.97    10759.46    256.78 o 
   2   2   2    31342.87    30724.78    720.32 o 
   3   2   2     8575.97     8604.14    206.47 o 
   4   2   2     1847.63     1940.34     65.84 o 
   5   2   2     4221.16     4093.93     87.13 o 
   6   2   2     2293.13     2551.55     56.06 o 
   7   2   2     1841.69     1807.01     41.16 o 
   8   2   2      308.37      384.29     44.68 o 
   9   2   2      216.15      272.34     22.36 o 
  10   2   2    11901.18    12273.82    293.41 o 
  11   2   2       30.35       36.25      6.21 o 
  12   2   2     4054.77     4024.02    122.73 o 
  13   2   2        0.02        1.30      5.13 o 
  14   2   2    11849.21     9243.46    328.55 o 
  15   2   2        2.17        0.65      2.79 o 
  16   2   2    14319.17    14719.41    426.51 o 
  17   2   2      114.24      111.27     12.92 o 
  18   2   2     4854.40     5086.35    107.88 o 
  19   2   2        0.26        5.23      3.26 o 
  20   2   2      407.06      450.28     14.62 o 
  21   2   2       64.61       63.38      6.19 o 
  22   2   2      239.71      311.32     12.70 o 
  23   2   2      178.62      171.62     10.11 o 
  24   2   2      344.03      364.49     14.15 o 
  25   2   2      703.94      653.42     20.42 o 
  26   2   2      355.57      395.27     21.14 o 
  27   2   2       11.14       17.19      9.31 o 
  28   2   2       47.27      110.12     15.25 o 
  29   2   2      364.80      359.72     27.67 o 
  30   2   2     3131.90     3130.29     99.33 o 
  31   2   2      169.19      147.76     15.84 o 
  32   2   2     1211.19     1030.22     39.51 o 
  33   2   2      520.51      485.19     28.92 o 
  34   2   2     1190.14     1114.85     42.39 o 
  35   2   2        0.29       23.51      9.85 o 
  36   2   2      262.72      345.01     33.10 o 
  37   2   2      137.31      174.01     49.29 o 
  38   2   2      457.48      394.46     36.63 o 
  39   2   2        0.75       33.80     14.21 o 
  40   2   2      701.29      766.44     53.53 o 
  41   2   2       55.04       46.39     16.45 o 
  42   2   2       26.98       48.76     17.44 o 
  43   2   2       84.29       65.22     32.71 o 
  44   2   2      105.46       67.05     19.71 o 
  45   2   2        2.49       10.05     14.59 o 
  46   2   2      716.21      809.71     60.00 o 
  47   2   2       14.67       35.36     19.33 o 
  48   2   2       28.42       38.83     19.29 o 
  49   2   2        2.46       -6.37     15.99 o 
  50   2   2       44.23       46.60     20.92 o 
  51   2   2       15.47       20.07     17.17 o 
  52   2   2      649.14      749.09     62.37 o 
 -52   3   2        1.80       13.28     19.47 o 
 -51   3   2        0.01      -10.66     14.24 o 
 -50   3   2       83.14       76.20     22.95 o 
 -49   3   2        0.83      -13.54     13.32 o 
 -48   3   2        0.88      -14.42     20.31 o 
 -47   3   2       13.19       -1.09     20.34 o 
 -46   3   2       14.37        0.77     13.24 o 
 -45   3   2        1.48       -3.23     12.56 o 
 -44   3   2       30.94       16.83     15.64 o 
 -43   3   2       23.28       20.16     15.15 o 
 -42   3   2       18.80       18.53      9.61 o 
 -41   3   2       68.67       58.79     11.83 o 
 -40   3   2      740.03      843.85     33.26 o 
 -39   3   2        0.05       18.59      8.96 o 
 -38   3   2        5.68       22.82      9.11 o 
 -37   3   2       82.37       83.60     11.98 o 
 -36   3   2      526.46      507.32     32.57 o 
 -35   3   2       15.59       19.98      8.66 o 
 -34   3   2     4536.31     4321.63    105.11 o 
 -33   3   2        1.06       20.61      9.31 o 
 -32   3   2      747.40      712.61     34.88 o 
 -31   3   2      417.12      354.73     22.36 o 
 -30   3   2      386.01      389.17     30.84 o 
 -29   3   2      371.23      362.72     22.00 o 
 -28   3   2     1973.07     1995.14     54.89 o 
 -27   3   2      641.15      645.68     26.19 o 
 -26   3   2      962.18      973.24     32.39 o 
 -25   3   2      231.78      189.54     15.08 o 
 -24   3   2      588.23      613.43     37.19 o 
 -23   3   2      302.01      266.69     17.09 o 
 -22   3   2      261.86      237.85     15.74 o 
 -21   3   2       90.89       92.70     10.09 o 
 -20   3   2     1580.73     1934.31     50.47 o 
 -19   3   2      250.00      207.12     13.85 o 
 -18   3   2      381.24      329.47     18.87 o 
 -17   3   2       61.90       75.78     10.23 o 
 -16   3   2     5091.72     5292.89    117.14 o 
 -15   3   2       23.07       24.87     10.03 o 
 -14   3   2     1013.03     1095.41     40.58 o 
 -13   3   2       12.55        8.95      5.32 o 
 -12   3   2     3749.10     3844.56     86.60 o 
 -11   3   2       32.84       28.97      5.15 o 
 -10   3   2     3022.77     2992.32     61.44 o 
  -9   3   2       50.88       52.27      5.69 o 
  -8   3   2     1119.41     1040.32     25.41 o 
  -7   3   2       73.51       85.33      7.71 o 
  -6   3   2       46.22       55.95     10.13 o 
  -5   3   2       43.61       54.00      5.62 o 
  -4   3   2        3.17       -4.50      7.48 o 
  -3   3   2       17.24       19.47      9.63 o 
  -2   3   2     4688.40     4644.83    142.71 o 
  -1   3   2       50.69       57.11      9.18 o 
   0   3   2    15152.18    15598.77    454.80 o 
   1   3   2       30.91       19.86      6.94 o 
   2   3   2     6265.58     6362.81    191.30 o 
   3   3   2        0.79       -3.93      6.95 o 
   4   3   2     7246.11     7057.04    223.55 o 
   5   3   2        0.42       -1.80      3.66 o 
   6   3   2     4437.52     4497.44    110.85 o 
   7   3   2       14.37        9.18      3.24 o 
   8   3   2     1297.15     1336.66     32.76 o 
   9   3   2      115.89      130.89      9.18 o 
  10   3   2       94.78      121.02     11.36 o 
  11   3   2        7.36        9.16      3.90 o 
  12   3   2     2128.29     2157.82     50.25 o 
  13   3   2        0.00       -0.03      3.41 o 
  14   3   2      272.66      271.34     18.02 o 
  15   3   2      440.65      433.63     25.93 o 
  16   3   2     9723.17    10661.57    257.59 o 
  17   3   2      256.69      241.37     24.14 o 
  18   3   2      341.91      382.86     15.66 o 
  19   3   2       97.23      120.34     10.66 o 
  20   3   2     3291.47     3409.33     77.61 o 
  21   3   2       83.43       83.37      9.40 o 
  22   3   2      584.86      614.02     28.00 o 
  23   3   2      296.65      279.36     15.04 o 
  24   3   2       10.99       18.81      5.91 o 
  25   3   2      307.84      335.32     21.35 o 
  26   3   2     3934.72     3937.23    106.54 o 
  27   3   2       49.73       89.69     18.20 o 
  28   3   2        2.32       31.18      9.18 o 
  29   3   2      313.13      313.17     22.55 o 
  30   3   2      997.22      920.84     36.82 o 
  31   3   2       15.92       31.96     12.21 o 
  32   3   2      115.62      135.89     16.03 o 
  33   3   2      421.51      367.02     43.66 o 
  34   3   2     1986.66     1941.05     63.34 o 
  35   3   2       44.10       36.20     10.98 o 
  36   3   2       14.04       37.84     11.40 o 
  37   3   2       41.04       20.22     10.71 o 
  38   3   2      551.94      505.62     42.19 o 
  39   3   2       18.57        4.77     12.07 o 
  40   3   2      336.15      335.82     88.71 o 
  41   3   2       46.52       48.90     17.89 o 
  42   3   2      103.22       77.42     20.70 o 
  43   3   2       52.95       40.65     17.67 o 
  44   3   2       68.02       47.26     18.42 o 
  45   3   2       12.84        7.59     19.34 o 
  46   3   2       80.71       90.08     45.21 o 
  47   3   2        0.09       10.79     15.77 o 
  48   3   2        8.46       -4.30     14.39 o 
  49   3   2        0.31        5.65     16.20 o 
  50   3   2       28.94       16.93     19.25 o 
  51   3   2      131.31       82.33     31.78 o 
 -51   4   2      120.82      102.28     27.12 o 
 -50   4   2       28.62       41.34     18.76 o 
 -49   4   2       18.42       21.56     16.31 o 
 -48   4   2      349.64      317.71     41.16 o 
 -47   4   2        9.67       -5.44     14.20 o 
 -46   4   2      217.64      250.72     29.01 o 
 -45   4   2       67.99       79.09     29.75 o 
 -44   4   2      289.43      346.59     46.13 o 
 -43   4   2        4.95        0.89     12.38 o 
 -42   4   2      594.13      656.35     41.70 o 
 -41   4   2       45.76       32.48     12.65 o 
 -40   4   2       19.11       18.38     10.69 o 
 -39   4   2       19.16        7.09      8.72 o 
 -38   4   2       83.10       70.14     13.57 o 
 -37   4   2       12.82       14.53     10.17 o 
 -36   4   2     1774.97     1927.87     57.72 o 
 -35   4   2       20.71       23.55      9.98 o 
 -34   4   2      726.20      636.64     32.39 o 
 -33   4   2       32.45       35.64     10.51 o 
 -32   4   2      923.30      862.74     35.06 o 
 -31   4   2       19.73        6.53      8.38 o 
 -30   4   2        0.16       65.45     12.36 o 
 -29   4   2        8.30       10.31      8.19 o 
 -28   4   2       85.24       75.33     11.57 o 
 -27   4   2      245.40      237.57     18.06 o 
 -26   4   2       44.51       67.92     17.84 o 
 -25   4   2      253.18      236.04     21.20 o 
 -24   4   2       35.14       44.12      9.11 o 
 -23   4   2      264.96      239.50     18.10 o 
 -22   4   2      410.81      397.82     21.26 o 
 -21   4   2      434.68      456.37     22.62 o 
 -20   4   2      478.08      449.81     27.37 o 
 -19   4   2      462.67      471.62     33.41 o 
 -18   4   2     2163.12     2332.07     58.42 o 
 -17   4   2      460.85      512.19     20.71 o 
 -16   4   2    17254.12    17664.90    368.19 o 
 -15   4   2      317.73      363.07     17.56 o 
 -14   4   2      804.79      798.00     25.51 o 
 -13   4   2      534.49      494.72     16.67 o 
 -12   4   2      977.86     1158.75     39.16 o 
 -11   4   2      423.44      407.21     15.61 o 
 -10   4   2     3139.26     3284.37     67.82 o 
  -9   4   2      354.77      334.13     15.37 o 
  -8   4   2       65.73       96.75      8.22 o 
  -7   4   2      114.79      120.61     14.07 o 
  -6   4   2       18.43       20.55     10.66 o 
  -5   4   2       51.10       54.74      9.82 o 
  -4   4   2       20.56       48.03      8.35 o 
  -3   4   2      138.92      144.38      8.68 o 
  -2   4   2     8252.16     8413.37    252.56 o 
  -1   4   2       97.95       97.99     12.44 o 
   0   4   2      466.59      431.89     22.96 o 
   1   4   2       11.34        4.10     10.65 o 
   2   4   2      674.55      684.15     79.53 o 
   3   4   2        4.77        2.15      4.73 o 
   4   4   2     5053.68     4933.18    125.40 o 
   5   4   2      143.89      157.23     12.48 o 
   6   4   2     8459.75     8173.87    200.66 o 
   7   4   2      100.18      116.93      7.95 o 
   8   4   2     1122.52     1146.22     29.92 o 
   9   4   2      596.12      629.98     19.41 o 
  10   4   2     3126.44     3314.65     74.56 o 
  11   4   2     1111.69     1100.24     29.65 o 
  12   4   2      848.97      844.43     24.59 o 
  13   4   2      857.83      873.50     39.33 o 
  14   4   2     1810.46     1762.39     44.01 o 
  15   4   2      603.12      649.86     25.25 o 
  16   4   2     2954.84     3273.10    118.09 o 
  17   4   2      305.19      326.07     16.02 o 
  18   4   2      634.82      609.39     21.58 o 
  19   4   2       98.34      105.58      9.75 o 
  20   4   2      952.89      934.12     28.44 o 
  21   4   2       48.20       46.21      7.36 o 
  22   4   2     1082.46     1018.34     30.89 o 
  23   4   2       20.24       38.56      7.36 o 
  24   4   2      749.53      851.02     34.02 o 
  25   4   2       30.12       35.65     15.51 o 
  26   4   2     1250.79     1142.36     63.96 o 
  27   4   2       32.87       31.30      9.71 o 
  28   4   2      872.78      752.16     32.61 o 
  29   4   2        5.99       14.93      9.12 o 
  30   4   2     4702.27     4291.12    118.05 o 
  31   4   2        1.66       19.02      9.60 o 
  32   4   2     1247.15     1026.59     41.01 o 
  33   4   2      382.61      381.85     30.25 o 
  34   4   2      205.83      255.97     33.35 o 
  35   4   2        2.60       -1.65      9.57 o 
  36   4   2      386.73      430.12     51.05 o 
  37   4   2       14.80       10.40     13.00 o 
  38   4   2        0.12       -5.36      9.43 o 
  39   4   2        0.05        7.73     10.47 o 
  40   4   2      463.46      455.88     64.77 o 
  41   4   2        8.89        9.62     33.09 o 
  42   4   2      332.84      341.88     37.44 o 
  43   4   2        0.93       11.66     15.07 o 
  44   4   2       29.81       39.00     18.92 o 
  45   4   2        0.31       -3.57     15.31 o 
  46   4   2        0.63       -0.30     15.86 o 
  47   4   2        1.19        4.17     15.54 o 
  48   4   2       36.07       72.02     24.10 o 
  49   4   2        0.97       -2.29     33.77 o 
  50   4   2      227.37      237.58     36.04 o 
 -49   5   2       28.05       15.11     17.02 o 
 -48   5   2        0.35        3.18     16.00 o 
 -47   5   2       39.18       19.63     16.23 o 
 -46   5   2      977.00     1064.02     58.55 o 
 -45   5   2        2.60       -4.26     14.06 o 
 -44   5   2      121.27      128.84     22.45 o 
 -43   5   2       13.71       16.49     19.24 o 
 -42   5   2      105.95      101.41     19.48 o 
 -41   5   2        7.01        1.53     12.78 o 
 -40   5   2     1342.55     1264.90     76.81 o 
 -39   5   2        2.74       11.64     10.95 o 
 -38   5   2      231.59      220.43     20.74 o 
 -37   5   2        1.21        5.84     10.47 o 
 -36   5   2        0.21       15.88     10.34 o 
 -35   5   2        8.41        4.30      9.32 o 
 -34   5   2        0.07        0.80      8.86 o 
 -33   5   2      229.92      145.19     20.83 o 
 -32   5   2      271.35      278.41     26.14 o 
 -31   5   2       81.17      108.98     14.97 o 
 -30   5   2      448.65      397.39     24.56 o 
 -29   5   2        3.74        1.27      8.24 o 
 -28   5   2     1090.89      991.51     35.26 o 
 -27   5   2       99.88       88.86     13.96 o 
 -26   5   2     1021.91     1026.32     49.09 o 
 -25   5   2      231.84      225.38     17.42 o 
 -24   5   2      288.21      308.73     20.13 o 
 -23   5   2      453.17      398.69     35.72 o 
 -22   5   2      407.08      470.18     42.03 o 
 -21   5   2      397.89      380.73     25.65 o 
 -20   5   2        0.46        6.83      8.73 o 
 -19   5   2      100.06       93.07     11.99 o 
 -18   5   2       46.18       47.18      8.02 o 
 -17   5   2      288.46      246.66     15.80 o 
 -16   5   2     2671.60     2804.49     68.59 o 
 -15   5   2       67.56       65.13      9.98 o 
 -14   5   2     2857.36     2729.72     59.61 o 
 -13   5   2       13.71       14.08      5.15 o 
 -12   5   2      285.23      239.20     13.12 o 
 -11   5   2        4.44        7.00      4.40 o 
 -10   5   2      875.94      850.25     24.00 o 
  -9   5   2       61.07       69.21      7.25 o 
  -8   5   2     4238.99     4370.76     98.66 o 
  -7   5   2       57.19       76.84      7.97 o 
  -6   5   2     1207.99     1132.92     31.67 o 
  -5   5   2       23.15       29.91      5.70 o 
  -4   5   2      516.61      713.01     98.66 o 
  -3   5   2       45.70       42.86      6.05 o 
  -2   5   2     3038.51     3013.67     90.71 o 
  -1   5   2       56.41       84.02     11.12 o 
   0   5   2    10279.63    10447.31    312.88 o 
   1   5   2      145.46      114.77     30.32 o 
   2   5   2    10270.90    10495.81    314.29 o 
   3   5   2      524.10      487.50     28.51 o 
   4   5   2    15871.11    15899.05    382.77 o 
   5   5   2     1045.48     1036.60     36.18 o 
   6   5   2      106.38      155.36     14.04 o 
   7   5   2      772.82      770.72     22.90 o 
   8   5   2      517.64      636.58     30.70 o 
   9   5   2       44.69       63.58      6.85 o 
  10   5   2       59.29      124.80      9.25 o 
  11   5   2       39.75       41.59      6.52 o 
  12   5   2      169.60      311.40     17.38 o 
  13   5   2        0.42       -1.50      4.55 o 
  14   5   2     2375.29     2317.26     56.89 o 
  15   5   2        6.10       12.56      6.19 o 
  16   5   2     1381.01     1424.26     46.55 o 
  17   5   2       89.05      102.90     10.08 o 
  18   5   2      682.25      686.63     23.81 o 
  19   5   2       57.81       69.09     15.56 o 
  20   5   2      774.79      757.91     25.87 o 
  21   5   2      486.46      468.57     20.81 o 
  22   5   2     2402.30     2355.34     59.73 o 
  23   5   2      286.35      310.23     22.04 o 
  24   5   2      187.52      247.28     28.23 o 
  25   5   2        0.18        0.16      7.90 o 
  26   5   2      165.44      149.67     16.45 o 
  27   5   2      183.35      154.53     21.11 o 
  28   5   2      893.56      876.77     41.73 o 
  29   5   2        0.68        3.79      9.06 o 
  30   5   2      134.40      129.37     17.12 o 
  31   5   2      213.93      219.50     32.10 o 
  32   5   2     2029.08     1966.25     65.55 o 
  33   5   2      128.51      129.84     17.60 o 
  34   5   2      125.71      124.11     17.98 o 
  35   5   2        3.75       15.79     12.90 o 
  36   5   2     1175.29     1130.56     46.88 o 
  37   5   2       70.51       60.95     15.64 o 
  38   5   2       10.00        7.10     12.11 o 
  39   5   2       61.74       39.22     14.79 o 
  40   5   2      121.32      151.53     20.82 o 
  41   5   2        0.21        5.40     15.54 o 
  42   5   2       11.91       11.65     16.63 o 
  43   5   2        3.61        3.10     16.95 o 
  44   5   2       45.87       35.26     19.97 o 
  45   5   2        3.39        5.34     17.57 o 
  46   5   2        9.34        9.74     17.55 o 
  47   5   2        2.24        3.29     26.42 o 
  48   5   2       12.31      -35.87     21.24 o 
  49   5   2       13.57      -10.20     23.76 o 
 -47   6   2       77.76       56.00     23.68 o 
 -46   6   2       89.77       83.46     29.22 o 
 -45   6   2       23.98       31.09     17.52 o 
 -44   6   2       40.28       46.34     23.09 o 
 -43   6   2       68.53       67.96     19.37 o 
 -42   6   2      194.81      267.51     53.74 o 
 -41   6   2      208.35      265.00     28.28 o 
 -40   6   2       10.83       21.44     22.44 o 
 -39   6   2      226.21      259.15     27.19 o 
 -38   6   2       25.85       19.84     13.87 o 
 -37   6   2       45.57       59.71     13.93 o 
 -36   6   2      616.53      632.66     34.74 o 
 -35   6   2       20.80       11.01     10.54 o 
 -34   6   2      734.18      678.56     35.26 o 
 -33   6   2       36.22       41.47     17.96 o 
 -32   6   2     1292.30     1275.45     67.71 o 
 -31   6   2       16.69       32.41     20.86 o 
 -30   6   2        0.14        3.27      8.76 o 
 -29   6   2      154.11      131.72     15.64 o 
 -28   6   2      198.38      218.40     18.81 o 
 -27   6   2        2.59        5.61      8.27 o 
 -26   6   2        1.31       19.37     15.04 o 
 -25   6   2       67.11       65.59     11.60 o 
 -24   6   2     2167.08     2191.93     60.47 o 
 -23   6   2        4.58       -0.13      7.18 o 
 -22   6   2     1827.74     1809.13     77.52 o 
 -21   6   2      281.28      307.26     39.71 o 
 -20   6   2      512.24      550.48     27.67 o 
 -19   6   2       18.10       20.30      6.76 o 
 -18   6   2     1478.25     1469.48     42.38 o 
 -17   6   2       50.29       55.55      8.91 o 
 -16   6   2      387.24      399.01     36.59 o 
 -15   6   2      249.57      229.32     18.84 o 
 -14   6   2      181.07      198.99     12.99 o 
 -13   6   2       10.40       10.97      9.26 o 
 -12   6   2      386.48      443.19     20.97 o 
 -11   6   2       22.22       15.82      5.67 o 
 -10   6   2     1965.98     2021.94     47.10 o 
  -9   6   2        0.19        4.87      4.91 o 
  -8   6   2        4.09        4.97      5.31 o 
  -7   6   2      121.57      128.46     11.12 o 
  -6   6   2        0.41       35.88     12.31 o 
  -5   6   2      120.56      152.97     12.02 o 
  -4   6   2     1048.93     1110.49     52.92 o 
  -3   6   2      107.79      132.10     10.07 o 
  -2   6   2      471.92      475.12     18.25 o 
  -1   6   2      311.60      339.32     19.84 o 
   0   6   2        8.25       10.15      8.78 o 
   1   6   2      368.40      396.56     28.87 o 
   2   6   2      259.67      267.10     32.86 o 
   3   6   2       58.40       82.31     18.07 o 
   4   6   2     5317.83     5412.94    172.12 o 
   5   6   2      253.86      295.38     25.10 o 
   6   6   2     4971.87     5309.48    218.84 o 
   7   6   2      331.14      360.40     23.19 o 
   8   6   2       12.78       20.70      8.08 o 
   9   6   2       71.39       72.65     11.21 o 
  10   6   2     1226.03     1222.33     49.38 o 
  11   6   2       51.36       38.25      9.37 o 
  12   6   2     2363.04     2377.57     70.90 o 
  13   6   2       53.99       58.47     10.99 o 
  14   6   2      850.77      869.04     34.78 o 
  15   6   2        2.57        6.10      7.43 o 
  16   6   2     1311.47     1349.19     75.33 o 
  17   6   2      157.97      154.91     16.11 o 
  18   6   2      402.98      475.00     26.87 o 
  19   6   2      140.04      151.93     16.64 o 
  20   6   2     1937.67     1979.37     63.12 o 
  21   6   2       12.64       29.62     12.94 o 
  22   6   2      647.34      668.62     97.59 o 
  23   6   2      328.88      375.97     33.69 o 
  24   6   2     2924.71     2951.57    272.69 o 
  25   6   2      157.85      163.10     23.28 o 
  26   6   2     1434.33     1237.75    113.44 o 
  27   6   2        3.43       -0.26     12.15 o 
  28   6   2        2.31        6.40     12.22 o 
  29   6   2       25.53       29.39     15.11 o 
  30   6   2      366.41      411.29     43.11 o 
  31   6   2       43.12       36.45     17.80 o 
  32   6   2     1199.09     1212.77     61.44 o 
  33   6   2       20.01       15.51     15.80 o 
  34   6   2      175.88      211.68     28.80 o 
  35   6   2        0.60       10.19     26.75 o 
  36   6   2       47.44       56.59     19.55 o 
  37   6   2      128.55      150.97     26.23 o 
  38   6   2       36.14       67.15     21.44 o 
  39   6   2       18.76       -6.12     23.55 o 
  40   6   2       95.66       70.80     30.28 o 
  41   6   2        8.45        8.50     19.61 o 
  42   6   2       37.08       93.62     29.46 o 
  43   6   2       10.32       37.08     29.30 o 
  44   6   2       13.35      -21.79     20.53 o 
  45   6   2      102.69      106.25     38.95 o 
  46   6   2       69.90       88.29     38.46 o 
  47   6   2       55.86      104.90     42.02 o 
 -45   7   2       34.47       36.54     18.87 o 
 -44   7   2      138.71      107.39     25.12 o 
 -43   7   2       17.32       39.62     18.14 o 
 -42   7   2      104.80       82.49     20.38 o 
 -41   7   2       40.22       32.97     17.18 o 
 -40   7   2      356.25      320.79     31.55 o 
 -39   7   2        5.28        6.76     13.65 o 
 -38   7   2      145.01      149.03     22.69 o 
 -37   7   2       80.15       76.67     17.87 o 
 -36   7   2      180.49      167.99     22.77 o 
 -35   7   2        0.82       -8.67      9.76 o 
 -34   7   2      233.77      250.53     23.62 o 
 -33   7   2       62.65       70.83     16.00 o 
 -32   7   2     1143.14     1135.89     62.16 o 
 -31   7   2      423.58      411.27     27.34 o 
 -30   7   2      517.97      559.86     31.45 o 
 -29   7   2      104.81       92.88     14.50 o 
 -28   7   2      191.04      190.89     23.82 o 
 -27   7   2       56.08       55.47     12.28 o 
 -26   7   2      345.30      402.83     30.71 o 
 -25   7   2        0.01       -3.93      7.76 o 
 -24   7   2        6.69        8.10      8.53 o 
 -23   7   2      129.36      125.64     20.76 o 
 -22   7   2      276.12      252.89     19.33 o 
 -21   7   2      442.46      400.17     28.65 o 
 -20   7   2      147.73      165.37     16.01 o 
 -19   7   2       27.58       31.54      9.51 o 
 -18   7   2      700.76      712.87     25.65 o 
 -17   7   2       42.65       46.24     10.55 o 
 -16   7   2     1003.56      998.83     35.76 o 
 -15   7   2       88.89       81.86      9.62 o 
 -14   7   2     3998.95     4053.52     86.15 o 
 -13   7   2       10.64       24.28      8.40 o 
 -12   7   2      247.39      262.15     23.11 o 
 -11   7   2        1.09       -0.25      6.42 o 
 -10   7   2        5.43       -0.79      6.31 o 
  -9   7   2       18.35       27.77      8.33 o 
  -8   7   2      481.85      474.99     28.73 o 
  -7   7   2        7.12        9.69      8.38 o 
  -6   7   2      308.95      329.90     23.50 o 
  -5   7   2       20.58        0.82      7.87 o 
  -4   7   2        6.60       69.18     17.85 o 
  -3   7   2        0.14        1.06      7.99 o 
  -2   7   2      619.73      640.24     30.63 o 
  -1   7   2       62.97       51.53     11.21 o 
   0   7   2       47.65       53.75     10.91 o 
   1   7   2        0.09        3.21      7.08 o 
   2   7   2       68.70       86.87     19.60 o 
   3   7   2      162.41      171.33     34.85 o 
   4   7   2     3489.18     3481.69    119.53 o 
   5   7   2        1.54        2.61      8.88 o 
   6   7   2     1118.51     1120.59     50.84 o 
   7   7   2      154.57      177.53     21.20 o 
   8   7   2       31.28       32.08     12.69 o 
   9   7   2      173.43      180.88     18.11 o 
  10   7   2      461.32      538.10     31.41 o 
  11   7   2        1.19        2.07      7.88 o 
  12   7   2      860.36      856.73     46.50 o 
  13   7   2        0.28        2.20      8.18 o 
  14   7   2      730.41      793.67     34.68 o 
  15   7   2       14.17       30.61     10.50 o 
  16   7   2     1888.11     1872.26     61.79 o 
  17   7   2       38.86       42.24     11.62 o 
  18   7   2      667.77      626.42     33.58 o 
  19   7   2      233.36      266.47     22.93 o 
  20   7   2      927.12      911.29     49.04 o 
  21   7   2      237.57      219.11     50.53 o 
  22   7   2     1065.47      995.96    140.61 o 
  23   7   2        8.55       15.61     20.24 o 
  24   7   2     1300.34     1297.28     69.18 o 
  25   7   2       99.84       98.63     21.01 o 
  26   7   2      123.21      137.07     24.41 o 
  27   7   2       80.41       86.62     19.97 o 
  28   7   2      407.99      443.02     40.97 o 
  29   7   2       12.95       44.31     28.81 o 
  30   7   2        0.34       -3.27     12.83 o 
  31   7   2       47.45       55.08     28.36 o 
  32   7   2       30.08       73.88     20.35 o 
  33   7   2      246.75      228.70     34.44 o 
  34   7   2      486.08      437.26     62.39 o 
  35   7   2        3.33      -10.51     21.43 o 
  36   7   2      182.69      179.42     29.70 o 
  37   7   2       43.15       38.78     18.49 o 
  38   7   2        9.99        9.68     16.20 o 
  39   7   2       54.70       29.70     19.64 o 
  40   7   2      162.64      383.77     42.94 o 
  41   7   2        0.84        1.08     19.78 o 
  42   7   2        8.93       26.98     19.59 o 
  43   7   2       40.77       48.38     22.50 o 
  44   7   2      606.21      633.15     86.69 o 
  45   7   2        1.77       10.36     30.42 o 
 -42   8   2      111.55       63.79     36.63 o 
 -41   8   2        2.70       38.35     32.01 o 
 -40   8   2        4.09      -27.89     21.62 o 
 -39   8   2       18.69       36.40     30.30 o 
 -38   8   2        2.35        5.35     25.27 o 
 -37   8   2        4.73       36.39     30.39 o 
 -36   8   2      157.94      184.27     43.27 o 
 -35   8   2       21.73       -3.68     17.33 o 
 -34   8   2      107.83      141.83     26.30 o 
 -33   8   2       11.77      -14.07     12.32 o 
 -32   8   2       86.51       71.85     17.21 o 
 -31   8   2        2.54       20.20     13.34 o 
 -30   8   2      328.38      291.57     27.37 o 
 -29   8   2       45.80       57.46     16.01 o 
 -28   8   2      405.04      416.69     32.13 o 
 -27   8   2       22.12       18.60     11.86 o 
 -26   8   2      287.00      288.95     26.44 o 
 -25   8   2       55.63       79.24     24.59 o 
 -24   8   2      229.27      227.90     28.68 o 
 -23   8   2        2.35       -6.86      9.33 o 
 -22   8   2      491.45      450.70     31.19 o 
 -21   8   2        6.18      -16.22      8.11 o 
 -20   8   2      230.81      242.44     22.98 o 
 -19   8   2      140.25      134.67     14.60 o 
 -18   8   2      197.03      213.11     18.00 o 
 -17   8   2        0.02       -5.71      7.18 o 
 -16   8   2      103.39       91.16     12.44 o 
 -15   8   2       15.54       24.28      9.00 o 
 -14   8   2      142.49      142.07     14.65 o 
 -13   8   2       37.38       38.83     12.01 o 
 -12   8   2        0.07       31.72      9.05 o 
 -11   8   2        0.12        6.28      7.59 o 
 -10   8   2     2630.58     2681.79     70.44 o 
  -9   8   2        2.04       12.86      8.27 o 
  -8   8   2      405.01      397.99     23.75 o 
  -7   8   2        8.46       -3.00      8.20 o 
  -6   8   2       64.75       75.55     13.56 o 
  -5   8   2        1.14        5.56     10.03 o 
  -4   8   2      991.24      912.19     38.15 o 
  -3   8   2        0.67        3.56      8.92 o 
  -2   8   2      174.45      204.79     20.36 o 
  -1   8   2       40.53       45.98     12.03 o 
   0   8   2      229.26      203.58     20.03 o 
   1   8   2      116.63      129.39     23.70 o 
   2   8   2      762.75      722.72     34.97 o 
   3   8   2      113.38      104.58     15.67 o 
   4   8   2      793.59      797.93     37.00 o 
   5   8   2       42.32       50.42     12.16 o 
   6   8   2        0.07        2.04      7.74 o 
   7   8   2       18.86       38.45     11.08 o 
   8   8   2      961.67      949.99     40.05 o 
   9   8   2        7.31       18.90     10.30 o 
  10   8   2     2764.25     2779.52     85.24 o 
  11   8   2      168.72      155.68     18.81 o 
  12   8   2     1520.07     1551.58     61.42 o 
  13   8   2      130.40      161.29     22.98 o 
  14   8   2      213.17      217.81     49.41 o 
  15   8   2      376.43      354.02     27.40 o 
  16   8   2      197.86      187.81     21.27 o 
  17   8   2       45.83       32.07     12.22 o 
  18   8   2      326.81      347.06     35.34 o 
  19   8   2       30.72       20.20     24.79 o 
  20   8   2     2309.46     2310.78     95.38 o 
  21   8   2      156.82      169.03     26.08 o 
  22   8   2       26.93       83.51     20.26 o 
  23   8   2      128.34       97.29     33.91 o 
  24   8   2       51.11       62.96     31.96 o 
  25   8   2       13.72       21.20     15.21 o 
  26   8   2       10.56       16.08     14.54 o 
  27   8   2       14.91       -0.13     14.92 o 
  28   8   2       21.98       42.39     17.75 o 
  29   8   2       19.90       19.66     16.72 o 
  30   8   2      140.91      169.78     32.30 o 
  31   8   2        0.13       18.64     18.02 o 
  32   8   2      389.92      391.29     77.68 o 
  33   8   2       22.14       31.64     18.99 o 
  34   8   2      190.99      233.72     41.28 o 
  35   8   2       93.96      131.63     28.48 o 
  36   8   2        9.59       22.48     18.67 o 
  37   8   2       89.24       95.39     25.96 o 
  38   8   2      667.17      694.60     89.36 o 
  39   8   2       49.33       45.00     22.92 o 
  40   8   2       60.37      102.99     27.21 o 
  41   8   2        0.28       24.03     25.49 o 
  42   8   2      385.25      392.19     46.48 o 
 -39   9   2        0.35       14.45     27.64 o 
 -38   9   2        0.90       13.15     28.74 o 
 -37   9   2        0.06       22.55     29.02 o 
 -36   9   2      123.57      130.22     39.95 o 
 -35   9   2       11.05       -9.23     23.46 o 
 -34   9   2      127.37      120.58     39.05 o 
 -33   9   2        1.25       27.82     27.12 o 
 -32   9   2       37.84       10.83     27.61 o 
 -31   9   2        0.03       13.34     21.10 o 
 -30   9   2       76.53       47.93     42.57 o 
 -29   9   2       10.27       14.74     17.28 o 
 -28   9   2      161.12      163.34     30.01 o 
 -27   9   2       38.92       55.74     30.73 o 
 -26   9   2      331.84      348.03     96.40 o 
 -25   9   2        4.88       -5.71     15.66 o 
 -24   9   2        7.27       25.74     16.47 o 
 -23   9   2       36.43       29.99     18.24 o 
 -22   9   2      256.16      257.75     33.55 o 
 -21   9   2       30.55       16.52     16.09 o 
 -20   9   2        0.96       -1.18     13.24 o 
 -19   9   2       48.46       50.89     18.46 o 
 -18   9   2      351.40      330.55     36.68 o 
 -17   9   2      122.32       68.19     19.97 o 
 -16   9   2      181.96      212.22     31.97 o 
 -15   9   2      153.76      136.20     24.61 o 
 -14   9   2     2091.28     2103.74    132.41 o 
 -13   9   2       69.81       89.08     20.84 o 
 -12   9   2       10.86       33.35     16.45 o 
 -11   9   2      102.19       69.67     19.62 o 
 -10   9   2      137.02      184.27     27.72 o 
  -9   9   2       75.66       61.73     13.65 o 
  -8   9   2       13.26        9.96      8.71 o 
  -7   9   2       60.59       71.91     12.04 o 
  -6   9   2       68.84       39.23     19.00 o 
  -5   9   2       51.84       81.07     14.60 o 
  -4   9   2      208.43      220.21     21.79 o 
  -3   9   2       53.48       62.72     13.64 o 
  -2   9   2      100.74       84.08     15.08 o 
  -1   9   2       45.89       55.39     14.23 o 
   0   9   2      102.49      115.17     18.87 o 
   1   9   2        6.28        2.78      9.32 o 
   2   9   2       86.00       93.81     15.54 o 
   3   9   2       57.65       40.62     12.51 o 
   4   9   2        6.27        7.23     10.02 o 
   5   9   2      152.90      163.97     34.96 o 
   6   9   2      198.68      183.93     21.51 o 
   7   9   2       39.35       41.49     12.61 o 
   8   9   2       60.89       66.62     14.66 o 
   9   9   2        6.60       11.56     10.45 o 
  10   9   2       48.76       58.89     14.50 o 
  11   9   2       61.59       45.64     29.40 o 
  12   9   2     1264.69     1219.38     56.00 o 
  13   9   2      172.64      183.73     22.01 o 
  14   9   2      166.99      159.91     21.78 o 
  15   9   2      444.08      457.48     33.44 o 
  16   9   2       91.39       82.69     20.86 o 
  17   9   2      219.82      214.36     30.13 o 
  18   9   2      361.09      419.52    104.30 o 
  19   9   2       18.74       15.28     20.79 o 
  20   9   2       17.31       25.40     15.23 o 
  21   9   2      242.23      153.77     26.62 o 
  22   9   2       86.54      114.98     24.59 o 
  23   9   2       46.91       55.41     19.75 o 
  24   9   2       61.11       75.72     28.46 o 
  25   9   2       25.16       21.71     17.10 o 
  26   9   2       12.80       20.36     25.91 o 
  27   9   2        5.80       20.55     28.57 o 
  28   9   2       11.17       22.75     18.90 o 
  29   9   2       42.16       41.09     19.71 o 
  30   9   2        7.48      -15.43     15.00 o 
  31   9   2       24.24       30.96     20.60 o 
  32   9   2      337.57      369.41     63.53 o 
  33   9   2      114.19       86.94     25.32 o 
  34   9   2      187.07      246.42     37.53 o 
  35   9   2       36.85       46.47     23.08 o 
  36   9   2      867.40      961.86    116.90 o 
  37   9   2       57.35       54.34     23.15 o 
  38   9   2        0.48        6.06     23.59 o 
  39   9   2      204.18      235.72     38.66 o 
 -35  10   2        0.10       45.27     32.78 o 
 -34  10   2        0.93       45.46     32.36 o 
 -33  10   2       42.86       17.92     30.74 o 
 -32  10   2       29.51       16.96     27.69 o 
 -31  10   2       23.55      -23.83     20.31 o 
 -30  10   2       68.90       56.44     32.26 o 
 -29  10   2       16.95      -13.26     16.80 o 
 -28  10   2        0.64      -11.56     16.63 o 
 -27  10   2       60.13        6.97     18.37 o 
 -26  10   2        4.99       27.35     19.87 o 
 -25  10   2       96.42       81.68     24.58 o 
 -24  10   2       66.02       73.89     22.99 o 
 -23  10   2        9.43       20.99     19.82 o 
 -22  10   2      315.14      256.13     34.67 o 
 -21  10   2      143.57       60.58     26.81 o 
 -20  10   2      795.35      843.89     62.50 o 
 -19  10   2       27.85        9.52     15.93 o 
 -18  10   2       28.90       65.07     21.69 o 
 -17  10   2        0.37       -0.90     13.73 o 
 -16  10   2       62.49       46.85     19.07 o 
 -15  10   2       84.48       83.66     23.11 o 
 -14  10   2        2.62        5.38     15.01 o 
 -13  10   2        1.74       22.21     18.94 o 
 -12  10   2      320.25      338.67     44.67 o 
 -11  10   2        0.13       -8.55     16.33 o 
 -10  10   2      351.24      382.67     40.14 o 
  -9  10   2        0.00       -7.13     13.64 o 
  -8  10   2       30.10       29.28     17.15 o 
  -7  10   2       50.13       36.13     18.50 o 
  -6  10   2       15.10       12.16     15.32 o 
  -5  10   2       94.74       83.69     22.06 o 
  -4  10   2        3.20       13.66     14.61 o 
  -3  10   2       23.75        7.05     14.47 o 
  -2  10   2      274.60      205.17     29.05 o 
  -1  10   2        0.10       -0.18     13.46 o 
   0  10   2       59.23       52.04     18.46 o 
   1  10   2        1.93      -15.06     13.17 o 
   2  10   2       18.74       26.45     15.85 o 
   3  10   2       44.31       28.11     15.49 o 
   4  10   2      219.68      170.47     26.98 o 
   5  10   2      120.32      142.84     29.22 o 
   6  10   2      424.68      410.56     72.36 o 
   7  10   2       60.69       79.50     21.20 o 
   8  10   2        0.03        9.10     16.72 o 
   9  10   2        8.79        5.33     14.23 o 
  10  10   2        0.41       26.17     27.41 o 
  11  10   2       26.28        2.42     14.14 o 
  12  10   2       37.57       59.45     19.41 o 
  13  10   2       63.09       28.50     30.07 o 
  14  10   2      337.03      328.78     37.34 o 
  15  10   2       42.70       42.32     25.69 o 
  16  10   2        0.01       -6.52     20.81 o 
  17  10   2       40.72       57.31     27.75 o 
  18  10   2       55.42       61.66     27.84 o 
  19  10   2       93.09      101.18     34.17 o 
  20  10   2     1855.78     1741.89    118.94 o 
  21  10   2        2.40      -10.47     18.29 o 
  22  10   2        2.68        8.18     22.58 o 
  23  10   2        1.24       -4.78     20.25 o 
  24  10   2        2.63        1.43     24.47 o 
  25  10   2        0.28       10.42     24.63 o 
  26  10   2       27.80       33.25     26.69 o 
  27  10   2        0.01       -2.67     22.22 o 
  28  10   2        5.09       27.56     27.42 o 
  29  10   2        3.65       11.83     22.85 o 
  30  10   2        6.10       26.43     27.12 o 
  31  10   2       17.09       19.10     25.76 o 
  32  10   2       26.71       56.67     32.04 o 
  33  10   2       36.68       68.81     34.30 o 
  34  10   2      186.40      159.85     45.49 o 
  35  10   2       13.72        9.96     28.71 o 
 -30  11   2       13.07       50.92     34.38 o 
 -29  11   2       12.58       20.31     28.30 o 
 -28  11   2      199.43      225.62     52.08 o 
 -27  11   2        5.34        7.58     24.19 o 
 -26  11   2       74.97       36.15     22.90 o 
 -25  11   2        0.04        5.86     18.78 o 
 -24  11   2        0.72       -5.39     17.86 o 
 -23  11   2       60.57       46.64     23.64 o 
 -22  11   2       92.47       71.41     35.99 o 
 -21  11   2      261.73      270.51     38.75 o 
 -20  11   2        9.50      -11.85     20.17 o 
 -19  11   2       22.24       -3.95     16.84 o 
 -18  11   2      249.39      234.96     34.37 o 
 -17  11   2        9.76       11.12     28.03 o 
 -16  11   2        1.34       14.74     18.92 o 
 -15  11   2       36.41       62.76     45.19 o 
 -14  11   2     2670.16     2442.78    107.11 o 
 -13  11   2       93.86      120.49     26.94 o 
 -12  11   2       50.65       32.40     36.96 o 
 -11  11   2      224.48      252.98     44.96 o 
 -10  11   2       39.16       15.56     17.96 o 
  -9  11   2      158.67      146.56     29.34 o 
  -8  11   2       38.98       52.08     20.17 o 
  -7  11   2       10.62       11.62     17.56 o 
  -6  11   2       15.30       25.45     23.09 o 
  -5  11   2       17.08       23.03     17.30 o 
  -4  11   2       89.33       81.08     22.20 o 
  -3  11   2        0.39       -9.39     14.18 o 
  -2  11   2      130.72      171.67     34.74 o 
  -1  11   2       84.45       60.41     20.79 o 
   0  11   2      376.06      476.88     49.21 o 
   1  11   2       35.50       50.36     20.00 o 
   2  11   2      462.55      554.67     49.39 o 
   3  11   2        0.76       22.26     17.31 o 
   4  11   2      325.02      300.44     37.27 o 
   5  11   2        0.00       25.63     17.73 o 
   6  11   2      556.75      514.53     48.44 o 
   7  11   2        5.21       18.29     16.41 o 
   8  11   2      199.58      223.67     32.98 o 
   9  11   2       26.04       46.03     26.51 o 
  10  11   2      157.24      125.36     42.48 o 
  11  11   2       55.47       77.71     22.64 o 
  12  11   2        9.65       34.38     26.66 o 
  13  11   2       10.14       67.12     29.64 o 
  14  11   2     1417.04     1620.16    117.01 o 
  15  11   2        0.02       -5.11     22.40 o 
  16  11   2      189.71      246.03     50.97 o 
  17  11   2       12.29        1.74     21.07 o 
  18  11   2      322.94      253.03     51.69 o 
  19  11   2       32.08       20.01     27.42 o 
  20  11   2        0.11       -8.71     22.40 o 
  21  11   2       12.67       34.12     30.21 o 
  22  11   2       18.44       36.08     28.42 o 
  23  11   2        1.64      -21.61     20.43 o 
  24  11   2      197.96      184.38     46.08 o 
  25  11   2        6.32       19.01     28.68 o 
  26  11   2       21.07       23.85     27.57 o 
  27  11   2        0.37       13.47     28.76 o 
  28  11   2        0.12      -22.72     24.24 o 
  29  11   2        3.24      -31.74     15.87 o 
 -23  12   2       15.18       -0.90     20.01 o 
 -22  12   2      191.14      208.40     37.60 o 
 -21  12   2        5.93       -0.06     19.49 o 
 -20  12   2      742.42      797.99     66.72 o 
 -19  12   2      258.97      294.22     41.45 o 
 -18  12   2       35.50      110.84     28.34 o 
 -17  12   2       93.54      116.25     29.07 o 
 -16  12   2      154.82      137.76     31.23 o 
 -15  12   2       26.36      746.83     91.88 o 
 -14  12   2       13.43       -7.22     18.59 o 
 -13  12   2        3.23        5.79     18.74 o 
 -12  12   2       23.51       27.29     21.50 o 
 -11  12   2       58.37       43.98     22.07 o 
 -10  12   2       18.74        8.18     17.63 o 
  -9  12   2        2.27      -13.91     16.41 o 
  -8  12   2      145.09      173.02     32.47 o 
  -7  12   2        0.05        1.81     17.36 o 
  -6  12   2        5.42       20.32     18.48 o 
  -5  12   2       35.16        7.41     24.59 o 
  -4  12   2      112.15      120.78     28.07 o 
  -3  12   2        1.47       -2.35     17.16 o 
  -2  12   2       59.49       57.91     22.81 o 
  -1  12   2       16.06       25.24     19.89 o 
   0  12   2       26.36       -0.93     16.81 o 
   1  12   2       28.17       18.50     18.24 o 
   2  12   2       45.52       14.33     17.95 o 
   3  12   2        4.81       -9.19     16.07 o 
   4  12   2       55.60      106.89     26.89 o 
   5  12   2       41.00       25.12     20.53 o 
   6  12   2       81.33       60.96     30.85 o 
   7  12   2       89.33      101.33     32.52 o 
   8  12   2       62.96       83.14     25.18 o 
   9  12   2       32.03       37.88     27.79 o 
  10  12   2      179.92      176.86     45.20 o 
  11  12   2        7.85      -12.52     23.94 o 
  12  12   2       52.26       33.02     29.87 o 
  13  12   2       55.09       62.52     33.01 o 
  14  12   2      528.82      412.09     67.97 o 
  15  12   2        5.76       76.48     33.88 o 
  16  12   2      573.26      505.08     76.52 o 
  17  12   2       39.63       66.22     34.23 o 
  18  12   2       50.00       91.49     39.50 o 
  19  12   2       25.60       43.61     32.10 o 
  20  12   2       36.70       -3.00     27.13 o 
  21  12   2        5.51       11.10     29.47 o 
  22  12   2        1.41       -1.03     25.15 o 
 -11  13   2        4.13       -2.67     37.86 o 
 -10  13   2       76.62      107.56     29.17 o 
  -9  13   2       30.11       18.13     21.40 o 
  -8  13   2       16.21       28.48     25.46 o 
  -7  13   2       16.04       28.10     22.41 o 
  -6  13   2      145.83      123.63     35.98 o 
  -5  13   2        0.43       -0.89     20.12 o 
  -4  13   2      181.39      144.99     32.78 o 
  -3  13   2       41.57       65.14     24.64 o 
  -2  13   2       13.73       37.98     22.97 o 
  -1  13   2        0.19       -2.03     21.44 o 
   0  13   2        0.36        6.86     23.86 o 
   1  13   2       91.26       77.88     26.65 o 
   2  13   2      252.28      311.48     52.31 o 
   3  13   2       58.00       16.21     21.09 o 
   4  13   2      199.52      223.32     46.00 o 
   5  13   2        0.07       12.32     20.92 o 
   6  13   2       97.51       83.44     27.09 o 
   7  13   2       14.33       -4.89     29.86 o 
   8  13   2       29.64       45.53     34.43 o 
   9  13   2       20.45       29.45     30.91 o 
  10  13   2      124.24       84.82     38.78 o 
 -52   1   3       16.84        0.60     16.59 o 
 -51   1   3      172.84      200.22     26.79 o 
 -50   1   3       30.36       34.51     17.18 o 
 -49   1   3      874.30      815.84     38.45 o 
 -48   1   3        0.63        2.50     10.28 o 
 -47   1   3       55.16       49.35     13.00 o 
 -46   1   3       79.19       84.94     14.33 o 
 -45   1   3      144.57      150.39     16.94 o 
 -44   1   3       45.61       36.57     10.96 o 
 -43   1   3      182.03      174.02     17.01 o 
 -42   1   3       15.01       -6.55      8.15 o 
 -41   1   3       66.32       41.10     10.70 o 
 -40   1   3       13.96       12.61      8.06 o 
 -39   1   3      100.54       91.31     11.57 o 
 -38   1   3      155.03      138.82     13.56 o 
 -37   1   3        0.00        3.92      6.89 o 
 -36   1   3       50.24       65.90     10.01 o 
 -35   1   3       77.48       76.44     10.05 o 
 -34   1   3      550.77      500.16     27.94 o 
 -33   1   3        0.00       -0.98      6.18 o 
 -32   1   3      448.88      422.93     20.48 o 
 -31   1   3     1737.90     1686.86     40.91 o 
 -30   1   3      402.24      446.67     20.53 o 
 -29   1   3     1546.55     1527.97     37.44 o 
 -28   1   3      914.35      876.18     37.11 o 
 -27   1   3      818.53      862.03     27.71 o 
 -26   1   3      433.10      411.15     24.29 o 
 -25   1   3      614.92      595.48     30.06 o 
 -24   1   3       74.67       83.20     15.34 o 
 -23   1   3       49.78       11.41      6.22 o 
 -22   1   3       61.99       59.12      8.86 o 
 -21   1   3      704.79      735.22     26.74 o 
 -20   1   3       36.87       35.93      8.54 o 
 -19   1   3      169.23      208.58     14.23 o 
 -18   1   3      168.29      143.70     11.56 o 
 -17   1   3     6030.22     6488.20    141.73 o 
 -16   1   3        1.23       11.84      5.81 o 
 -15   1   3     2456.05     2526.67     70.04 o 
 -14   1   3      147.65      143.48     12.48 o 
 -13   1   3        6.87        5.97      9.81 o 
 -12   1   3       34.30       31.02      7.78 o 
 -11   1   3     5129.13     5135.81    129.41 o 
 -10   1   3       26.75       34.80      6.31 o 
  -9   1   3      241.78      249.33     22.15 o 
  -8   1   3       28.28       16.13      6.40 o 
  -7   1   3      412.70      466.72     20.42 o 
  -6   1   3       59.39       47.61      5.20 o 
  -5   1   3     1387.99     1303.05     29.20 o 
  -4   1   3      172.84      177.82      8.76 o 
  -3   1   3      675.86      678.00     19.47 o 
  -2   1   3      202.62      204.58     10.25 o 
  -1   1   3      315.89      316.70     13.15 o 
   0   1   3      373.30      371.20     11.45 o 
   1   1   3     2614.79     2440.46     48.91 o 
   2   1   3      217.55      224.85      8.71 o 
   3   1   3     3343.60     3177.79     61.85 o 
   4   1   3      205.84      206.22     11.47 o 
   5   1   3        0.01       -1.86      3.04 o 
   6   1   3      131.67      138.97     11.64 o 
   7   1   3     7058.04     6879.92    470.25 o 
   8   1   3       19.40       10.04      7.15 o 
   9   1   3     1009.33     1097.45     39.13 o 
  10   1   3        3.46       -1.02      3.70 o 
  11   1   3     4574.03     4720.28    118.27 o 
  12   1   3      100.63       99.34     11.11 o 
  13   1   3     2314.92     2444.03     79.90 o 
  14   1   3       23.33       19.87      5.30 o 
  15   1   3     4523.98     4597.70    116.54 o 
  16   1   3       22.19       21.13      5.63 o 
  17   1   3      501.31      602.44     22.48 o 
  18   1   3      163.58      212.48     24.31 o 
  19   1   3        0.31       14.81      5.27 o 
  20   1   3      402.76      411.78     19.06 o 
  21   1   3       10.38       58.98      9.05 o 
  22   1   3      289.89      273.83     15.54 o 
  23   1   3       32.42        4.55      9.20 o 
  24   1   3      543.86      552.33     36.20 o 
  25   1   3       88.81       83.98     24.84 o 
  26   1   3      182.81      166.64     19.87 o 
  27   1   3     2975.70     2729.12     77.21 o 
  28   1   3      557.87      620.47     27.75 o 
  29   1   3      833.09      742.69     40.42 o 
  30   1   3      531.51      547.23     39.64 o 
  31   1   3       35.83       28.70     12.35 o 
  32   1   3      132.61      155.08     21.79 o 
  33   1   3      652.10      565.50     41.71 o 
  34   1   3      167.90      135.51     21.14 o 
  35   1   3     1326.70     1209.97     58.70 o 
  36   1   3      384.63      318.83     45.54 o 
  37   1   3       93.51      112.72     34.49 o 
  38   1   3       68.46       58.65     16.77 o 
  39   1   3      157.31      145.20     24.55 o 
  40   1   3       20.66       29.56     15.43 o 
  41   1   3       40.61       64.17     44.30 o 
  42   1   3        8.87       34.82     16.85 o 
  43   1   3      197.42      215.26     30.12 o 
  44   1   3        4.28        1.85     23.12 o 
  45   1   3      274.72      283.08     35.58 o 
  46   1   3       46.31       82.10     24.90 o 
  47   1   3      138.48       99.26     38.80 o 
  48   1   3        1.10      -14.02     21.63 o 
  49   1   3        1.38       30.49     21.08 o 
  50   1   3        0.12       42.65     40.24 o 
  51   1   3      141.86      143.52     53.64 o 
  52   1   3        0.22       14.38     18.39 o 
 -52   2   3        1.61        3.41     15.32 o 
 -51   2   3       83.44       77.68     35.68 o 
 -50   2   3       67.95       72.07     20.65 o 
 -49   2   3      217.06      231.60     28.43 o 
 -48   2   3        1.71        3.12     14.66 o 
 -47   2   3       77.61       74.14     14.17 o 
 -46   2   3       12.32       13.85     10.40 o 
 -45   2   3      373.04      410.60     44.46 o 
 -44   2   3       75.22       57.14     14.31 o 
 -43   2   3        3.30        5.35      9.26 o 
 -42   2   3        0.09      -10.82      8.10 o 
 -41   2   3       44.56       72.00     15.01 o 
 -40   2   3        0.41       -6.70      7.95 o 
 -39   2   3      147.73      197.22     17.54 o 
 -38   2   3       21.99       15.40      8.53 o 
 -37   2   3        2.62       -1.53      7.83 o 
 -36   2   3        0.44        8.46      8.44 o 
 -35   2   3       64.63       60.07     11.05 o 
 -34   2   3       11.73        5.97      7.52 o 
 -33   2   3     2492.53     2511.83     79.76 o 
 -32   2   3       71.96       76.40     10.98 o 
 -31   2   3     1307.61     1194.80     35.47 o 
 -30   2   3      113.48      123.32     12.20 o 
 -29   2   3      257.29      246.27     16.41 o 
 -28   2   3       12.42       16.79      7.10 o 
 -27   2   3     3602.98     3559.91     77.95 o 
 -26   2   3       89.84      135.51     12.55 o 
 -25   2   3     1822.64     1729.65     48.26 o 
 -24   2   3       17.61       27.56      7.99 o 
 -23   2   3     1210.74     1168.29     32.16 o 
 -22   2   3       48.16       35.63      6.92 o 
 -21   2   3      432.99      344.26     24.02 o 
 -20   2   3       16.75       15.49      5.36 o 
 -19   2   3      100.99       97.17      9.16 o 
 -18   2   3        1.74        3.70      4.34 o 
 -17   2   3       34.82       41.83      6.92 o 
 -16   2   3       34.93       25.05      7.13 o 
 -15   2   3        0.28       -2.63      4.18 o 
 -14   2   3      196.15      198.09     12.32 o 
 -13   2   3     2525.16     2534.46     60.74 o 
 -12   2   3      699.15      706.32     24.25 o 
 -11   2   3      421.87      499.26     20.58 o 
 -10   2   3      833.89      850.84     24.68 o 
  -9   2   3     5523.21     5687.42    122.71 o 
  -8   2   3      583.42      603.70     21.23 o 
  -7   2   3      229.97      216.49     24.18 o 
  -6   2   3       35.58       22.12     11.41 o 
  -5   2   3     2554.44     2398.67     61.50 o 
  -4   2   3       10.36       11.52      3.15 o 
  -3   2   3      658.31      596.78     16.44 o 
  -2   2   3       15.28       12.45      5.21 o 
  -1   2   3    12342.93    13117.89    310.47 o 
   0   2   3       34.09       33.96      5.31 o 
   1   2   3     4091.84     4196.55    103.58 o 
   2   2   3       38.71       40.47      6.52 o 
   3   2   3      696.36      779.92     23.53 o 
   4   2   3       57.50       66.01      7.24 o 
   5   2   3      357.41      346.43     13.01 o 
   6   2   3      393.64      403.35     15.63 o 
   7   2   3     1842.32     1905.74     49.52 o 
   8   2   3      115.27      136.93     12.01 o 
   9   2   3       10.01        9.16      5.47 o 
  10   2   3       44.03       63.58     15.95 o 
  11   2   3     7417.24     7857.76    232.98 o 
  12   2   3      280.13      313.25     22.63 o 
  13   2   3     4261.28     4086.89    126.06 o 
  14   2   3      389.54      138.99     17.88 o 
  15   2   3       31.76        8.74     18.10 o 
  16   2   3      130.25      147.76     19.93 o 
  17   2   3        1.51       -1.76      4.59 o 
  18   2   3        0.20        9.51      5.94 o 
  19   2   3       71.76       62.14      9.88 o 
  20   2   3       71.83       73.27     10.92 o 
  21   2   3        0.01        7.36      6.19 o 
  22   2   3      220.49      228.77     33.43 o 
  23   2   3       65.52       65.88     11.26 o 
  24   2   3       67.26       94.72     13.16 o 
  25   2   3     1735.38     1816.88     66.18 o 
  26   2   3      504.72      463.56     38.82 o 
  27   2   3      440.32      484.84     25.45 o 
  28   2   3       38.40       55.55     10.26 o 
  29   2   3     2291.48     2151.48     65.28 o 
  30   2   3       19.43       40.56      9.63 o 
  31   2   3       17.45       35.94     12.05 o 
  32   2   3        9.26       24.00     14.94 o 
  33   2   3       14.70       26.10     18.29 o 
  34   2   3      107.99       81.68     17.69 o 
  35   2   3      654.53      568.55     43.10 o 
  36   2   3       12.75       13.69     12.21 o 
  37   2   3      111.47       92.94     19.80 o 
  38   2   3       48.49       22.40     14.38 o 
  39   2   3      147.11      168.61     26.07 o 
  40   2   3        0.61       -4.81     10.86 o 
  41   2   3       62.11       65.90     25.62 o 
  42   2   3       57.15       28.63     31.53 o 
  43   2   3      604.56      504.71     60.16 o 
  44   2   3       40.02       81.04     22.46 o 
  45   2   3      175.28      201.83     30.87 o 
  46   2   3       46.11       43.70     19.61 o 
  47   2   3        6.92       11.85     16.23 o 
  48   2   3       13.56       22.58     17.04 o 
  49   2   3       96.17       59.76     44.20 o 
  50   2   3       22.56       57.15     22.63 o 
  51   2   3        9.49        1.57     17.69 o 
 -51   3   3        0.75       -2.94     16.30 o 
 -50   3   3       54.55       55.89     41.56 o 
 -49   3   3      156.70      178.90     25.91 o 
 -48   3   3       32.65       40.50     17.29 o 
 -47   3   3       37.22       55.55     18.17 o 
 -46   3   3       28.14       39.24     13.86 o 
 -45   3   3       52.77       47.91     15.35 o 
 -44   3   3        1.90      -13.08      9.06 o 
 -43   3   3       17.51       11.56     10.76 o 
 -42   3   3       18.67       19.50     10.50 o 
 -41   3   3        0.18        5.24      9.48 o 
 -40   3   3       80.94       90.41     13.74 o 
 -39   3   3       17.52       27.61     10.35 o 
 -38   3   3       24.99       20.34      9.48 o 
 -37   3   3       14.38       20.08      9.30 o 
 -36   3   3        4.06       15.20      9.24 o 
 -35   3   3      529.55      474.74     28.30 o 
 -34   3   3       27.00       16.14      9.59 o 
 -33   3   3     1761.45     1586.71     49.49 o 
 -32   3   3        0.01       10.78      8.81 o 
 -31   3   3      979.87      805.34     32.52 o 
 -30   3   3       51.83       51.74     10.86 o 
 -29   3   3     1655.08     1715.41     50.48 o 
 -28   3   3        7.89       16.76     14.26 o 
 -27   3   3     3660.23     3527.53     86.99 o 
 -26   3   3       37.12       66.91     10.58 o 
 -25   3   3       34.75       70.91     10.57 o 
 -24   3   3      113.31      122.96     14.06 o 
 -23   3   3      120.30      120.00     12.34 o 
 -22   3   3       98.85       84.32     13.91 o 
 -21   3   3      104.46      146.55     15.04 o 
 -20   3   3      144.50      143.06     14.45 o 
 -19   3   3       25.06       27.11      7.93 o 
 -18   3   3        6.59       -4.69      4.67 o 
 -17   3   3       19.28       60.56      8.33 o 
 -16   3   3       60.69       64.26      8.16 o 
 -15   3   3       79.33       91.45     12.10 o 
 -14   3   3      710.18      759.61     22.31 o 
 -13   3   3      313.18      352.41     15.29 o 
 -12   3   3     1327.67     1307.35     32.19 o 
 -11   3   3       56.91       46.91      6.33 o 
 -10   3   3      607.31      633.13     22.85 o 
  -9   3   3     8424.29     8685.13    165.53 o 
  -8   3   3      265.72      281.76     15.09 o 
  -7   3   3      386.89      385.22     21.51 o 
  -6   3   3      328.45      338.99     15.76 o 
  -5   3   3     1844.15     1930.47     61.03 o 
  -4   3   3      382.24      399.20     20.10 o 
  -3   3   3        0.01        2.18      8.40 o 
  -2   3   3      303.93      285.96     11.26 o 
  -1   3   3      188.63      208.54     14.30 o 
   0   3   3        9.11        4.52      4.95 o 
   1   3   3      282.79      288.36     21.56 o 
   2   3   3      140.82      140.91     20.28 o 
   3   3   3     6301.89     6440.39    159.64 o 
   4   3   3     1392.84     1329.49     39.84 o 
   5   3   3      366.56      367.33     13.16 o 
   6   3   3     2082.48     2135.43     49.66 o 
   7   3   3     1806.22     1972.80     46.36 o 
   8   3   3      935.86      954.58     25.57 o 
   9   3   3     2909.28     3294.47     73.40 o 
  10   3   3      635.10      701.57     20.29 o 
  11   3   3      357.49      399.09     14.16 o 
  12   3   3        7.79       13.71      3.86 o 
  13   3   3        7.72       14.86      4.01 o 
  14   3   3      120.48      116.08      7.76 o 
  15   3   3      124.42      223.41     18.68 o 
  16   3   3      200.90      165.64     13.21 o 
  17   3   3     2155.49     2179.74     62.14 o 
  18   3   3      329.63      305.85     18.61 o 
  19   3   3      335.95      389.54     22.35 o 
  20   3   3      386.54      372.03     24.86 o 
  21   3   3     1502.92     1508.91     56.25 o 
  22   3   3       39.92       51.94     11.01 o 
  23   3   3     1916.70     1787.44    139.10 o 
  24   3   3      178.54      195.90     19.05 o 
  25   3   3     3405.85     3249.15    108.37 o 
  26   3   3      407.19      422.53     29.24 o 
  27   3   3       14.57       38.64      9.27 o 
  28   3   3       44.94       45.61     11.28 o 
  29   3   3     1891.58     1741.65     77.90 o 
  30   3   3       23.09       22.23     15.65 o 
  31   3   3      637.67      534.79     48.80 o 
  32   3   3       41.42       71.07     12.49 o 
  33   3   3        4.95       12.57      8.79 o 
  34   3   3       19.79        9.60     10.74 o 
  35   3   3       96.43      177.29     29.88 o 
  36   3   3      123.08      110.33     22.68 o 
  37   3   3      853.75      788.16     48.86 o 
  38   3   3       45.54       48.77     22.03 o 
  39   3   3      257.54      259.84     31.05 o 
  40   3   3        2.58       15.17     14.16 o 
  41   3   3      190.98      208.51     29.57 o 
  42   3   3       20.86        7.17     15.50 o 
  43   3   3      171.23      169.32     27.51 o 
  44   3   3        2.90        8.00     18.80 o 
  45   3   3        6.95       13.23     15.58 o 
  46   3   3       13.61      -21.55     13.48 o 
  47   3   3       68.05       87.62     24.55 o 
  48   3   3        6.49       -2.22     35.16 o 
  49   3   3       33.46       13.69     18.39 o 
  50   3   3       20.29       47.39     23.22 o 
  51   3   3       52.70       68.23     23.94 o 
 -50   4   3       22.90       41.42     18.15 o 
 -49   4   3      405.26      431.93     38.48 o 
 -48   4   3      108.64       77.28     20.35 o 
 -47   4   3        1.80      -11.04     13.69 o 
 -46   4   3        2.00        2.32     14.48 o 
 -45   4   3      128.11      106.22     21.19 o 
 -44   4   3       16.92       15.26     11.29 o 
 -43   4   3        0.22       -0.47     10.09 o 
 -42   4   3        0.86       15.43     10.57 o 
 -41   4   3       70.18       83.70     16.29 o 
 -40   4   3        6.71       -0.80      9.01 o 
 -39   4   3       15.87        0.45     10.16 o 
 -38   4   3        7.97       17.59     12.63 o 
 -37   4   3       34.72       36.76     11.83 o 
 -36   4   3        3.67       16.88      9.67 o 
 -35   4   3        1.80        5.34      9.31 o 
 -34   4   3        4.87      -13.13      8.00 o 
 -33   4   3      639.68      573.93     30.92 o 
 -32   4   3      433.99      377.55     24.53 o 
 -31   4   3      332.28      376.30     24.36 o 
 -30   4   3       12.55       10.39      8.81 o 
 -29   4   3     2922.45     2811.03     74.00 o 
 -28   4   3       29.03       43.02     10.15 o 
 -27   4   3     1256.80     1224.44     39.85 o 
 -26   4   3        0.85        4.32      7.29 o 
 -25   4   3      825.76      780.14     30.56 o 
 -24   4   3       40.74       58.00     10.25 o 
 -23   4   3       17.34       21.45     10.23 o 
 -22   4   3       29.12       32.83     12.38 o 
 -21   4   3      520.45      538.78     23.83 o 
 -20   4   3       30.92       22.79      9.41 o 
 -19   4   3      467.10      452.13     21.52 o 
 -18   4   3      343.90      313.07     18.04 o 
 -17   4   3        0.05        1.15      5.32 o 
 -16   4   3      346.71      349.67     16.87 o 
 -15   4   3      412.20      454.71     22.42 o 
 -14   4   3       21.46       33.45      6.41 o 
 -13   4   3      218.14      256.50     13.82 o 
 -12   4   3       43.68       65.51      7.38 o 
 -11   4   3        4.64       11.81      4.78 o 
 -10   4   3      190.70      227.04     12.29 o 
  -9   4   3        0.32        5.96      4.71 o 
  -8   4   3     1022.11     1079.76     30.59 o 
  -7   4   3       11.21        6.15      5.88 o 
  -6   4   3     2055.64     2120.25     58.28 o 
  -5   4   3     1147.08     1064.64     32.79 o 
  -4   4   3     4175.05     4166.97    105.87 o 
  -3   4   3     6290.22     6492.30    199.87 o 
  -2   4   3     4793.47     4796.49    124.18 o 
  -1   4   3     1229.86     1205.22     39.52 o 
   0   4   3     3490.42     3612.25     96.07 o 
   1   4   3     6124.93     6142.17    154.92 o 
   2   4   3     2269.99     2196.31     62.72 o 
   3   4   3    11034.64    11571.17    281.03 o 
   4   4   3     1485.62     1474.47     45.44 o 
   5   4   3     3474.89     3465.86     92.22 o 
   6   4   3      505.17      541.29     31.31 o 
   7   4   3     5553.72     5921.28    149.48 o 
   8   4   3      278.97      284.50     12.44 o 
   9   4   3       65.33      114.20      7.96 o 
  10   4   3      291.26      306.10     13.99 o 
  11   4   3       23.20       41.60      5.87 o 
  12   4   3       10.29       16.43      4.70 o 
  13   4   3     2337.29     2246.21     53.93 o 
  14   4   3       10.15        7.47      4.70 o 
  15   4   3        5.91        3.20      4.19 o 
  16   4   3      150.76      165.00     13.16 o 
  17   4   3      733.37      638.50     21.39 o 
  18   4   3        1.05        4.68      4.67 o 
  19   4   3      936.19      860.34     33.17 o 
  20   4   3      234.85      219.90     21.89 o 
  21   4   3     1187.55     1084.39     44.53 o 
  22   4   3      914.41      817.25     32.08 o 
  23   4   3      296.01      276.34     24.90 o 
  24   4   3      141.99      147.19     15.98 o 
  25   4   3     4878.16     4727.63    126.73 o 
  26   4   3      618.71      586.01     28.70 o 
  27   4   3     1358.12     1345.73     47.17 o 
  28   4   3      759.05      689.39     32.08 o 
  29   4   3      738.27      691.30     32.56 o 
  30   4   3      165.42      163.68     17.51 o 
  31   4   3      203.90      207.85     19.88 o 
  32   4   3       20.26       14.12     12.79 o 
  33   4   3        2.58       14.42      9.33 o 
  34   4   3        1.52        7.20      9.43 o 
  35   4   3      621.85      617.21     36.36 o 
  36   4   3      107.45       91.38     21.80 o 
  37   4   3      654.95      682.72     50.59 o 
  38   4   3       30.42        7.58     13.40 o 
  39   4   3       28.40        6.51     13.36 o 
  40   4   3       86.44       59.70     18.69 o 
  41   4   3        5.94      -14.83     12.14 o 
  42   4   3       58.09       27.39     16.92 o 
  43   4   3       11.04      -14.16     13.24 o 
  44   4   3        1.42       -0.65     16.18 o 
  45   4   3       10.54       23.03     18.73 o 
  46   4   3        0.99       -4.84     14.83 o 
  47   4   3        1.10       14.75     17.88 o 
  48   4   3        5.84       27.22     19.52 o 
  49   4   3      801.14      892.62    168.11 o 
 -48   5   3       67.23       77.47     20.62 o 
 -47   5   3      465.54      405.61     47.90 o 
 -46   5   3       69.93       24.60     16.94 o 
 -45   5   3        1.96       22.65     19.24 o 
 -44   5   3       12.29       38.42     16.90 o 
 -43   5   3        5.13        9.45     13.97 o 
 -42   5   3       24.25       25.45     17.44 o 
 -41   5   3      370.59      406.48     54.44 o 
 -40   5   3       86.24      100.50     16.28 o 
 -39   5   3       40.30       42.55     13.21 o 
 -38   5   3       58.14       38.57     12.52 o 
 -37   5   3       31.85       42.30     12.17 o 
 -36   5   3        1.47       -1.19      9.46 o 
 -35   5   3      248.26      246.61     21.54 o 
 -34   5   3        8.75        7.13     10.22 o 
 -33   5   3       92.02       67.11     19.39 o 
 -32   5   3        1.46        6.82      8.86 o 
 -31   5   3       22.39       27.37     10.44 o 
 -30   5   3       13.31        1.79      8.78 o 
 -29   5   3      267.56      246.38     32.14 o 
 -28   5   3       15.63       10.76      8.90 o 
 -27   5   3      820.31      804.70     33.26 o 
 -26   5   3       22.15       31.70      9.73 o 
 -25   5   3     1390.95     1364.80     43.10 o 
 -24   5   3      432.43      432.06     24.45 o 
 -23   5   3     1207.18     1238.26     39.45 o 
 -22   5   3      182.67      194.33     14.00 o 
 -21   5   3     1323.59     1341.68     40.70 o 
 -20   5   3      109.42      126.02     12.41 o 
 -19   5   3       51.12       45.60      8.89 o 
 -18   5   3      421.49      378.20     20.71 o 
 -17   5   3      199.49      215.71     16.35 o 
 -16   5   3        7.01        4.14      5.26 o 
 -15   5   3     1912.28     1818.71     43.98 o 
 -14   5   3      262.41      268.92     14.93 o 
 -13   5   3      563.60      641.76     33.74 o 
 -12   5   3       19.75       26.03      6.30 o 
 -11   5   3      142.98      202.24     12.40 o 
 -10   5   3        4.39        7.00      4.75 o 
  -9   5   3      702.93      766.77     25.13 o 
  -8   5   3      129.76      139.67     10.61 o 
  -7   5   3     3427.42     3348.09     78.11 o 
  -6   5   3      100.78       79.34      7.81 o 
  -5   5   3      477.24      521.91     20.47 o 
  -4   5   3        8.92       14.60      9.05 o 
  -3   5   3     1677.70     1688.92     63.85 o 
  -2   5   3      107.93      115.95     15.27 o 
  -1   5   3      894.16      859.51     39.04 o 
   0   5   3       51.47       20.08      7.89 o 
   1   5   3     5823.28     5648.99    145.58 o 
   2   5   3      180.78      162.74     15.06 o 
   3   5   3      161.77      156.13     14.31 o 
   4   5   3      202.97      183.43     21.67 o 
   5   5   3       24.51       18.37      7.16 o 
   6   5   3       25.54       40.55      8.71 o 
   7   5   3     5842.18     5555.66    143.40 o 
   8   5   3       35.41       43.91      8.86 o 
   9   5   3     2094.26     2040.32     60.94 o 
  10   5   3       67.14       73.09      6.96 o 
  11   5   3     6417.11     6507.35    141.43 o 
  12   5   3      558.16      585.02     21.01 o 
  13   5   3       50.08       40.69      7.65 o 
  14   5   3      209.40      210.01     16.69 o 
  15   5   3       77.76       52.14      8.08 o 
  16   5   3       17.71       22.26      7.61 o 
  17   5   3       75.66      120.84     13.25 o 
  18   5   3        7.87       21.79     10.77 o 
  19   5   3       73.99       62.63     10.34 o 
  20   5   3       33.48       31.99      8.98 o 
  21   5   3     1499.82     1297.64     47.84 o 
  22   5   3        0.05        1.87      6.99 o 
  23   5   3      236.09      287.52     21.31 o 
  24   5   3      339.47      316.10     22.78 o 
  25   5   3      758.86      823.99     35.30 o 
  26   5   3       72.67       86.02     18.73 o 
  27   5   3       31.44       74.42     12.68 o 
  28   5   3        4.12        3.15      8.70 o 
  29   5   3       10.10       20.72     10.08 o 
  30   5   3        2.85        1.08      8.62 o 
  31   5   3     1029.92      889.37     39.90 o 
  32   5   3        0.26       -6.37      9.39 o 
  33   5   3     1050.27      978.98     41.67 o 
  34   5   3        0.46        6.63     10.14 o 
  35   5   3      501.33      502.60     33.57 o 
  36   5   3      212.59      206.84     22.50 o 
  37   5   3        2.47       18.07     12.73 o 
  38   5   3       42.32       93.33     32.73 o 
  39   5   3      270.20      362.59     58.35 o 
  40   5   3       13.93       45.51     27.65 o 
  41   5   3      695.07      636.97     80.58 o 
  42   5   3        0.76       23.43     27.22 o 
  43   5   3      855.82      759.65     89.18 o 
  44   5   3       19.59       63.93     33.11 o 
  45   5   3       85.38       97.61     36.83 o 
  46   5   3       73.70       70.33     32.63 o 
  47   5   3      192.22      180.26     49.31 o 
  48   5   3       57.26       78.13     37.18 o 
 -47   6   3      231.04      226.06     29.28 o 
 -46   6   3        0.25      -12.28     14.95 o 
 -45   6   3       31.78       28.29     17.76 o 
 -44   6   3       60.19       89.76     59.20 o 
 -43   6   3       23.19       23.77     15.88 o 
 -42   6   3        2.92        6.70     14.41 o 
 -41   6   3       12.85       18.60     14.77 o 
 -40   6   3        3.93       15.78     15.12 o 
 -39   6   3        0.02        1.07     10.88 o 
 -38   6   3      107.74      131.38     18.15 o 
 -37   6   3        0.51        7.62     11.11 o 
 -36   6   3       25.09       16.92     11.84 o 
 -35   6   3      155.38      155.27     18.44 o 
 -34   6   3        0.32        2.42      9.70 o 
 -33   6   3      482.09      457.82     33.97 o 
 -32   6   3      102.54      112.78     19.01 o 
 -31   6   3      509.58      483.99     38.09 o 
 -30   6   3      191.00      180.48     18.13 o 
 -29   6   3      361.08      351.58     24.10 o 
 -28   6   3        0.38       -1.59      8.31 o 
 -27   6   3      958.66      942.78     36.43 o 
 -26   6   3        3.92        3.05      8.21 o 
 -25   6   3       59.25       58.43     11.35 o 
 -24   6   3        0.34        5.77      7.75 o 
 -23   6   3      752.04      781.10     50.01 o 
 -22   6   3      175.97      146.90     12.89 o 
 -21   6   3     1588.12     1443.14     39.39 o 
 -20   6   3      137.55      160.99     19.98 o 
 -19   6   3     2967.97     2885.93     66.36 o 
 -18   6   3       86.84       98.33     10.62 o 
 -17   6   3        7.68        5.83      6.20 o 
 -16   6   3      471.45      453.17     21.31 o 
 -15   6   3     3019.57     3043.30     67.73 o 
 -14   6   3      112.27      115.46     10.64 o 
 -13   6   3     3212.04     3213.38     85.75 o 
 -12   6   3        0.81        8.46      5.67 o 
 -11   6   3      305.91      361.21     25.39 o 
 -10   6   3       27.51       28.39      6.19 o 
  -9   6   3      183.09      161.74     24.97 o 
  -8   6   3        0.00       -6.18      6.64 o 
  -7   6   3       19.78       26.89      8.87 o 
  -6   6   3      136.57      132.28     29.34 o 
  -5   6   3      211.06      172.98     32.54 o 
  -4   6   3      113.72      139.63     17.97 o 
  -3   6   3        6.48      -14.18     10.63 o 
  -2   6   3        8.87       -1.70      9.41 o 
  -1   6   3      104.87      118.94     17.20 o 
   0   6   3      169.65      163.17     19.51 o 
   1   6   3      177.24      135.95     33.78 o 
   2   6   3      619.19      616.22     35.29 o 
   3   6   3      748.56      714.64     62.81 o 
   4   6   3      341.44      326.15     22.36 o 
   5   6   3      381.01      316.45     21.99 o 
   6   6   3        3.61        4.19      6.76 o 
   7   6   3       31.65       16.72      8.66 o 
   8   6   3       12.31       21.10      8.06 o 
   9   6   3      178.50      208.21     18.35 o 
  10   6   3      157.01      176.12     26.08 o 
  11   6   3     5700.45     5713.89    149.93 o 
  12   6   3      222.88      227.58     19.31 o 
  13   6   3     4709.73     4649.52    140.96 o 
  14   6   3      158.99      151.94     15.86 o 
  15   6   3       56.19       70.95     11.72 o 
  16   6   3       75.94       73.98     12.55 o 
  17   6   3       75.48       73.79     17.12 o 
  18   6   3        7.61        5.09     10.30 o 
  19   6   3      416.89      480.03     38.46 o 
  20   6   3        6.79       19.99     18.57 o 
  21   6   3      402.50      404.63     35.85 o 
  22   6   3      212.80      176.45     24.23 o 
  23   6   3     2595.67     2541.74    102.21 o 
  24   6   3      106.92       94.93     20.10 o 
  25   6   3     1082.61     1101.34     56.19 o 
  26   6   3        8.00       12.13     11.89 o 
  27   6   3       28.18       44.86     16.27 o 
  28   6   3        2.48       12.66     12.75 o 
  29   6   3      386.06      440.79     39.97 o 
  30   6   3      173.50      140.74     33.27 o 
  31   6   3        4.06       12.06     14.14 o 
  32   6   3        1.64       -2.65     14.88 o 
  33   6   3      339.01      358.54     43.66 o 
  34   6   3       40.43       48.46     18.47 o 
  35   6   3      194.58      179.39     28.77 o 
  36   6   3       57.64      104.73     23.10 o 
  37   6   3      632.44      612.57    112.14 o 
  38   6   3        0.15       18.15     25.06 o 
  39   6   3       70.82       45.53     29.30 o 
  40   6   3      157.83      145.76     41.72 o 
  41   6   3       47.40       30.94     31.18 o 
  42   6   3       62.83       61.87     32.91 o 
  43   6   3       10.77       44.26     32.38 o 
  44   6   3       18.51       38.78     32.36 o 
  45   6   3      515.99      363.29     65.59 o 
  46   6   3       58.59       71.93     34.69 o 
 -44   7   3        7.73       -7.33     15.47 o 
 -43   7   3        7.38        3.39     15.10 o 
 -42   7   3       67.98      113.43     22.74 o 
 -41   7   3       35.96       36.32     16.76 o 
 -40   7   3       87.58       93.62     20.09 o 
 -39   7   3       42.29       98.85     42.15 o 
 -38   7   3       18.33       14.51     12.21 o 
 -37   7   3       63.79       69.93     15.46 o 
 -36   7   3        5.04       54.37     35.69 o 
 -35   7   3       18.20       18.29     12.24 o 
 -34   7   3        0.01       22.20     11.63 o 
 -33   7   3        0.08        3.37     10.17 o 
 -32   7   3       55.33       62.89     15.16 o 
 -31   7   3      259.37      273.46     22.40 o 
 -30   7   3      189.77      180.10     18.79 o 
 -29   7   3      357.70      456.87     28.44 o 
 -28   7   3       65.39       89.84     15.73 o 
 -27   7   3      638.64      624.35     31.43 o 
 -26   7   3        6.42       -8.19      9.52 o 
 -25   7   3       76.71       52.56     14.12 o 
 -24   7   3       14.32       10.80     10.06 o 
 -23   7   3       11.27        2.09      9.03 o 
 -22   7   3        1.02        0.11      7.78 o 
 -21   7   3        1.91       -3.13      8.10 o 
 -20   7   3       63.63       55.19     10.85 o 
 -19   7   3     1140.57     1075.44     37.47 o 
 -18   7   3       44.16       52.20     10.54 o 
 -17   7   3        6.25        9.80      8.00 o 
 -16   7   3      289.33      283.70     20.66 o 
 -15   7   3        7.19       18.38     12.15 o 
 -14   7   3      941.71      861.63     42.16 o 
 -13   7   3     1519.92     1357.15     43.40 o 
 -12   7   3      309.05      313.47     21.16 o 
 -11   7   3      766.43      744.70     42.60 o 
 -10   7   3        6.36        9.16      7.55 o 
  -9   7   3       42.05       40.76     11.05 o 
  -8   7   3       18.49       18.08      9.75 o 
  -7   7   3      476.75      454.48     48.62 o 
  -6   7   3        0.55       -9.72      7.00 o 
  -5   7   3      250.27      243.97     21.99 o 
  -4   7   3       31.74       21.39      9.55 o 
  -3   7   3      228.55      228.26     20.40 o 
  -2   7   3       23.31       18.55     10.57 o 
  -1   7   3     2012.88     2076.68     79.59 o 
   0   7   3       92.01       96.67     16.93 o 
   1   7   3     1338.12     1414.56     60.23 o 
   2   7   3      184.91      184.36     21.98 o 
   3   7   3     6138.96     6226.59    199.31 o 
   4   7   3       11.44       28.74     10.44 o 
   5   7   3     5917.63     6322.55    166.36 o 
   6   7   3      118.65      121.91     15.58 o 
   7   7   3      780.15      848.25     48.68 o 
   8   7   3       10.04       -3.63      8.12 o 
   9   7   3        7.62        9.53      8.69 o 
  10   7   3        0.23      -11.77      6.96 o 
  11   7   3      672.83      683.42     33.19 o 
  12   7   3        1.50       -9.27      7.31 o 
  13   7   3      162.70      163.75     17.87 o 
  14   7   3       11.84       24.02      9.72 o 
  15   7   3      627.21      644.28     33.76 o 
  16   7   3       58.09       62.65     17.00 o 
  17   7   3      478.41      493.27     40.81 o 
  18   7   3      354.66      363.29     35.83 o 
  19   7   3     1775.73     1812.67     78.66 o 
  20   7   3      568.94      528.61     43.29 o 
  21   7   3       75.30      100.63     23.93 o 
  22   7   3       41.76       66.65     18.37 o 
  23   7   3      350.78      370.46     54.41 o 
  24   7   3      222.80      171.07     26.77 o 
  25   7   3      270.38      251.61     30.80 o 
  26   7   3      127.81       75.23     24.45 o 
  27   7   3      371.68      365.34     37.87 o 
  28   7   3       89.12       74.97     20.27 o 
  29   7   3       35.73       50.79     18.34 o 
  30   7   3       18.09       30.91     19.91 o 
  31   7   3      463.35      422.31     71.81 o 
  32   7   3        5.00       16.99     17.67 o 
  33   7   3      285.18      316.42     37.38 o 
  34   7   3      224.00      213.89     31.62 o 
  35   7   3      446.25      428.60     43.44 o 
  36   7   3      253.57      323.83     42.29 o 
  37   7   3       81.71       97.34     33.63 o 
  38   7   3       15.17       -1.47     16.12 o 
  39   7   3     1252.70     1327.77     76.18 o 
  40   7   3       59.63       84.75     39.88 o 
  41   7   3      298.38      304.00     61.44 o 
  42   7   3       34.07       43.25     31.12 o 
  43   7   3      232.15      296.88     62.13 o 
  44   7   3      147.77      154.30     50.47 o 
 -41   8   3      206.44      186.34     33.70 o 
 -40   8   3       45.10       54.81     23.67 o 
 -39   8   3      136.11      132.44     31.33 o 
 -38   8   3        0.24        3.85     17.27 o 
 -37   8   3       44.47       66.97     47.80 o 
 -36   8   3        7.92        0.92     18.04 o 
 -35   8   3        1.39       11.16     14.64 o 
 -34   8   3       93.60       84.04     18.94 o 
 -33   8   3       75.47       69.48     18.12 o 
 -32   8   3       47.44       33.78     23.46 o 
 -31   8   3      623.27      569.47     39.54 o 
 -30   8   3        0.00        9.72     15.52 o 
 -29   8   3     1986.99     1892.33     94.09 o 
 -28   8   3        0.67       56.98     22.60 o 
 -27   8   3       19.65       15.39     16.54 o 
 -26   8   3       70.18       70.12     19.68 o 
 -25   8   3      189.71      164.43     21.33 o 
 -24   8   3      134.68      163.29     20.77 o 
 -23   8   3       13.25        9.86     11.60 o 
 -22   8   3        6.46        3.21      8.95 o 
 -21   8   3      147.70      158.58     25.87 o 
 -20   8   3        8.16        3.22      8.08 o 
 -19   8   3        0.77       -1.55      7.91 o 
 -18   8   3        9.85        7.92      8.10 o 
 -17   8   3       28.60       16.51      8.97 o 
 -16   8   3       12.82       14.62      9.22 o 
 -15   8   3      531.02      511.60     68.26 o 
 -14   8   3        8.50       12.63     13.02 o 
 -13   8   3      187.10      182.97     17.55 o 
 -12   8   3       27.18       19.62      9.53 o 
 -11   8   3       18.37       20.20      9.17 o 
 -10   8   3        6.80       -3.99      7.53 o 
  -9   8   3      254.30      206.13     18.30 o 
  -8   8   3       81.18      103.73     15.97 o 
  -7   8   3      192.87      224.17     38.08 o 
  -6   8   3      204.03      202.49     20.89 o 
  -5   8   3        1.71        1.31      8.88 o 
  -4   8   3      240.00      212.83     20.96 o 
  -3   8   3     1586.94     1621.07     57.01 o 
  -2   8   3       73.68       42.79     12.65 o 
  -1   8   3      638.95      672.13     35.93 o 
   0   8   3       11.47       16.14     10.98 o 
   1   8   3        2.30        9.82      9.09 o 
   2   8   3       14.81       26.34     16.87 o 
   3   8   3      286.05      292.81     31.44 o 
   4   8   3      152.07      144.94     20.45 o 
   5   8   3       21.36       23.81     10.52 o 
   6   8   3       30.05       27.57     10.90 o 
   7   8   3      196.46      193.21     20.44 o 
   8   8   3       23.64       23.14     12.28 o 
   9   8   3      440.76      434.29     32.91 o 
  10   8   3       36.10       31.50     11.30 o 
  11   8   3      816.79      779.31     39.60 o 
  12   8   3       19.24       17.84     10.48 o 
  13   8   3      105.23       93.83     15.85 o 
  14   8   3       37.35       49.97     16.71 o 
  15   8   3      585.02      555.60     46.44 o 
  16   8   3      212.15      257.35     31.71 o 
  17   8   3      296.13      343.56     36.30 o 
  18   8   3       51.34       83.49     32.02 o 
  19   8   3      439.14      441.27     54.05 o 
  20   8   3      103.76      101.44     25.20 o 
  21   8   3      218.73      236.32     31.54 o 
  22   8   3      107.16       84.22     20.91 o 
  23   8   3      988.32     1014.48     68.60 o 
  24   8   3        3.11       19.52     15.87 o 
  25   8   3        4.31       -2.79     13.56 o 
  26   8   3       21.00        1.48     14.78 o 
  27   8   3       40.53       53.09     17.54 o 
  28   8   3       48.72       36.92     17.48 o 
  29   8   3      517.06      559.93     50.12 o 
  30   8   3       31.53       18.80     16.07 o 
  31   8   3      164.50      201.41     43.06 o 
  32   8   3        2.51      -17.93     14.85 o 
  33   8   3       47.32       76.88     23.98 o 
  34   8   3       58.29       57.97     24.48 o 
  35   8   3      103.45      117.47     29.94 o 
  36   8   3      158.03      163.73     31.80 o 
  37   8   3       95.16       86.04     26.44 o 
  38   8   3       19.14        9.03     25.65 o 
  39   8   3       79.88      113.93     28.54 o 
  40   8   3       61.89       89.48     27.75 o 
  41   8   3       33.36       88.11     42.24 o 
 -38   9   3        4.53      -29.01     25.52 o 
 -37   9   3       38.12       51.87     33.18 o 
 -36   9   3      145.19      144.25     43.24 o 
 -35   9   3      124.22      151.53     44.27 o 
 -34   9   3      248.65      244.88     37.14 o 
 -33   9   3       21.98       52.81     50.28 o 
 -32   9   3      120.26      103.97     27.48 o 
 -31   9   3        0.16       28.95     19.13 o 
 -30   9   3        6.52       17.08     19.01 o 
 -29   9   3      433.81      469.30     47.15 o 
 -28   9   3       27.76       34.42     19.55 o 
 -27   9   3       76.08       87.80     24.11 o 
 -26   9   3        0.01       34.01     18.57 o 
 -25   9   3      606.11      565.57     38.82 o 
 -24   9   3      103.06       92.39     17.75 o 
 -23   9   3      419.53      445.01     34.12 o 
 -22   9   3       14.75       31.15     13.27 o 
 -21   9   3      276.00      263.54     21.67 o 
 -20   9   3        0.83       -0.44      8.41 o 
 -19   9   3        5.95        1.79      8.71 o 
 -18   9   3        2.52        8.32      9.14 o 
 -17   9   3        6.17        2.92      8.56 o 
 -16   9   3       41.26       48.59     11.79 o 
 -15   9   3       15.67       23.30     10.14 o 
 -14   9   3        6.42       -5.74      8.34 o 
 -13   9   3        2.04        1.96      8.86 o 
 -12   9   3       20.73       25.16     12.16 o 
 -11   9   3      134.50      138.34     16.26 o 
 -10   9   3       12.16       24.88     10.84 o 
  -9   9   3      293.75      278.44     25.81 o 
  -8   9   3      213.03      193.94     18.54 o 
  -7   9   3     1231.12     1094.09     51.60 o 
  -6   9   3      239.95      238.33     23.56 o 
  -5   9   3        4.69        5.57     10.01 o 
  -4   9   3        2.66        3.07     10.34 o 
  -3   9   3      323.14      220.95     26.60 o 
  -2   9   3      115.88      127.02     22.75 o 
  -1   9   3       72.58       27.41     12.03 o 
   0   9   3       51.58       61.94     18.87 o 
   1   9   3      227.02      214.45     22.76 o 
   2   9   3        2.53        6.04     10.76 o 
   3   9   3      120.39      160.01     20.78 o 
   4   9   3      114.86      109.40     17.63 o 
   5   9   3       64.27       73.68     18.53 o 
   6   9   3       88.68      102.94     16.64 o 
   7   9   3      419.73      443.50     32.40 o 
   8   9   3       10.15        3.44     10.37 o 
   9   9   3       54.83       66.10     36.98 o 
  10   9   3        9.75        6.77     10.71 o 
  11   9   3     1475.60     1402.83     54.73 o 
  12   9   3        0.21      -13.52     10.47 o 
  13   9   3       14.04       28.28     16.13 o 
  14   9   3       83.51       49.36     22.78 o 
  15   9   3      859.71      902.87     66.69 o 
  16   9   3      130.21      134.65     25.78 o 
  17   9   3       45.92       54.07     20.14 o 
  18   9   3       25.87        8.07     16.56 o 
  19   9   3        3.92       -3.13     13.18 o 
  20   9   3        1.89      -13.59     12.90 o 
  21   9   3      278.29      287.84     36.00 o 
  22   9   3       31.75       27.89     17.59 o 
  23   9   3        7.64       -3.68     18.03 o 
  24   9   3        0.54       -6.52     14.83 o 
  25   9   3       52.53       40.22     18.84 o 
  26   9   3        7.14        4.46     22.76 o 
  27   9   3        2.30       -4.91     17.25 o 
  28   9   3       14.40       13.91     17.71 o 
  29   9   3      158.90      181.52     32.12 o 
  30   9   3       30.43       31.81     20.47 o 
  31   9   3        2.62       29.04     18.80 o 
  32   9   3        5.80       30.91     23.96 o 
  33   9   3        2.47        4.69     19.86 o 
  34   9   3       64.14       66.23     25.21 o 
  35   9   3      116.92       98.24     28.05 o 
  36   9   3        0.32       24.16     21.61 o 
  37   9   3        5.48       13.06     21.79 o 
  38   9   3       20.79       24.90     36.40 o 
 -34  10   3        0.06       -8.77     23.73 o 
 -33  10   3       20.86       17.51     31.62 o 
 -32  10   3       42.57       55.97     25.17 o 
 -31  10   3      307.25      353.43     43.67 o 
 -30  10   3       76.47       87.81     32.79 o 
 -29  10   3      310.52      319.90     42.14 o 
 -28  10   3       20.17       21.12     20.74 o 
 -27  10   3      179.68      175.22     51.40 o 
 -26  10   3        9.84        9.04     17.24 o 
 -25  10   3        0.66      -11.08     16.16 o 
 -24  10   3        2.56      -13.98     15.74 o 
 -23  10   3      130.35      133.03     28.62 o 
 -22  10   3      148.57      193.25     66.51 o 
 -21  10   3      425.27      490.47     48.05 o 
 -20  10   3       91.72       80.96     46.23 o 
 -19  10   3      145.46      178.34     59.03 o 
 -18  10   3       44.99       22.03     17.84 o 
 -17  10   3        0.38        9.49     16.75 o 
 -16  10   3      152.12      135.40     26.54 o 
 -15  10   3      109.90      109.62     25.69 o 
 -14  10   3       21.44        6.56     15.32 o 
 -13  10   3      562.96      580.78     81.95 o 
 -12  10   3       89.27      100.78     24.21 o 
 -11  10   3      486.34      449.14     44.67 o 
 -10  10   3       11.29        0.00     14.18 o 
  -9  10   3      135.86      144.23     26.97 o 
  -8  10   3       35.54       69.21     24.66 o 
  -7  10   3      698.91      786.87    143.94 o 
  -6  10   3       22.49        4.52     16.25 o 
  -5  10   3      192.73      226.63     32.10 o 
  -4  10   3        7.72        3.51     13.72 o 
  -3  10   3       44.85       35.67     16.46 o 
  -2  10   3        7.67        5.60     16.25 o 
  -1  10   3      297.92      315.32     36.10 o 
   0  10   3        3.14        2.95     13.56 o 
   1  10   3        0.32       19.20     15.02 o 
   2  10   3        3.79        4.84     13.83 o 
   3  10   3       29.01        3.62     11.17 o 
   4  10   3        1.69        7.20     10.88 o 
   5  10   3      271.47      291.74     27.87 o 
   6  10   3       76.02       98.22     18.07 o 
   7  10   3      128.95      105.98     18.74 o 
   8  10   3      315.17      340.34     30.17 o 
   9  10   3        7.34       11.82     12.44 o 
  10  10   3      385.89      384.80     41.55 o 
  11  10   3        0.45       16.26     15.14 o 
  12  10   3      195.07      237.01     33.30 o 
  13  10   3        1.68       23.85     16.90 o 
  14  10   3      176.75      204.30     31.29 o 
  15  10   3      382.21      361.51     45.93 o 
  16  10   3       75.88       48.28     20.23 o 
  17  10   3      222.73      205.19     31.36 o 
  18  10   3      176.45      166.76     42.86 o 
  19  10   3        9.92        0.34     17.78 o 
  20  10   3       90.73       55.89     33.66 o 
  21  10   3        0.95      -11.30     15.35 o 
  22  10   3       10.27       45.48     20.32 o 
  23  10   3      169.76      188.17     31.97 o 
  24  10   3       24.33       49.84     20.88 o 
  25  10   3       63.67       35.28     20.88 o 
  26  10   3       16.69        2.10     18.50 o 
  27  10   3       17.93       11.34     18.99 o 
  28  10   3        0.18        3.55     18.93 o 
  29  10   3       10.90      -17.98     16.93 o 
  30  10   3        1.17       -0.53     23.98 o 
  31  10   3      305.17      310.63     57.10 o 
  32  10   3       48.10       45.27     31.90 o 
  33  10   3       53.41       31.35     33.04 o 
 -28  11   3        7.23       -0.69     19.70 o 
 -27  11   3      115.62      133.27     31.99 o 
 -26  11   3       25.82       30.23     21.92 o 
 -25  11   3        3.05       36.93     22.31 o 
 -24  11   3        0.18        2.73     19.60 o 
 -23  11   3       19.87       -2.46     18.56 o 
 -22  11   3       57.99       79.38     24.68 o 
 -21  11   3      127.04      166.43     49.80 o 
 -20  11   3        0.29       -7.54     17.78 o 
 -19  11   3      503.60      494.07     75.25 o 
 -18  11   3        1.62       27.53     19.80 o 
 -17  11   3      245.47      309.36     40.26 o 
 -16  11   3        0.14       31.28     19.79 o 
 -15  11   3       60.26       39.26     21.45 o 
 -14  11   3        0.30        0.33     21.98 o 
 -13  11   3       90.53       99.38     29.10 o 
 -12  11   3      133.36      166.43     30.53 o 
 -11  11   3      784.12      693.13    153.97 o 
 -10  11   3      186.30      214.01     34.12 o 
  -9  11   3      129.59      165.31     29.76 o 
  -8  11   3      117.37      126.14     27.09 o 
  -7  11   3       16.25       27.70     27.17 o 
  -6  11   3       84.67      123.53     27.09 o 
  -5  11   3      175.73      163.55     36.95 o 
  -4  11   3       25.89       -2.91     16.78 o 
  -3  11   3       12.40       18.95     15.98 o 
  -2  11   3        0.03      -10.97     14.05 o 
  -1  11   3      229.89      233.32     33.72 o 
   0  11   3        3.99       23.11     27.18 o 
   1  11   3       88.65       78.31     21.50 o 
   2  11   3        6.43        1.06     16.55 o 
   3  11   3      185.53      177.17     30.32 o 
   4  11   3       26.57       20.98     17.41 o 
   5  11   3      525.96      608.22     52.37 o 
   6  11   3      133.63      182.79     48.83 o 
   7  11   3      874.32      948.82     66.73 o 
   8  11   3        7.40       23.78     23.25 o 
   9  11   3      486.42      538.20     75.25 o 
  10  11   3       32.44      149.43     39.63 o 
  11  11   3      288.41      236.55     51.96 o 
  12  11   3        0.57       34.07     26.23 o 
  13  11   3      471.75      441.73     68.36 o 
  14  11   3       11.72       37.50     30.01 o 
  15  11   3       10.24        2.03     21.63 o 
  16  11   3       27.52       10.83     24.39 o 
  17  11   3        1.91      -13.62     23.35 o 
  18  11   3        4.93       -5.60     24.67 o 
  19  11   3       31.43       43.25     30.24 o 
  20  11   3        4.71       49.20     32.55 o 
  21  11   3       19.38       13.22     27.37 o 
  22  11   3        3.31        0.99     24.05 o 
  23  11   3       13.39        5.26     24.13 o 
  24  11   3        0.58      -26.49     22.88 o 
  25  11   3        0.01       16.97     26.72 o 
  26  11   3        8.36       59.10     32.07 o 
  27  11   3        5.20        6.60     27.18 o 
  28  11   3        0.96        0.25     28.42 o 
 -21  12   3        2.31       14.76     21.66 o 
 -20  12   3       12.65       12.06     21.41 o 
 -19  12   3      114.45       92.17     28.20 o 
 -18  12   3       89.20      101.60     28.85 o 
 -17  12   3       18.10       -8.92     19.27 o 
 -16  12   3      146.63      132.62     30.94 o 
 -15  12   3      288.15      312.48     67.62 o 
 -14  12   3       42.45       24.15     37.85 o 
 -13  12   3      364.42      309.27     41.88 o 
 -12  12   3       39.81       54.90     22.66 o 
 -11  12   3      107.70      131.40     44.00 o 
 -10  12   3      111.74       83.60     27.22 o 
  -9  12   3      426.34      413.74     47.44 o 
  -8  12   3       54.70      130.38     50.10 o 
  -7  12   3       46.08       18.34     23.01 o 
  -6  12   3       67.47       46.90     21.19 o 
  -5  12   3       65.17      103.20     26.47 o 
  -4  12   3       46.22       19.15     19.42 o 
  -3  12   3       21.14       20.84     18.23 o 
  -2  12   3       26.58        4.83     17.13 o 
  -1  12   3       28.90       28.29     24.07 o 
   0  12   3       52.30       16.48     18.69 o 
   1  12   3        5.99      -11.42     16.66 o 
   2  12   3       61.09       57.46     22.41 o 
   3  12   3       51.98       73.01     24.03 o 
   4  12   3       22.15       16.16     19.20 o 
   5  12   3      156.09      132.07     29.44 o 
   6  12   3        0.08        5.17     24.62 o 
   7  12   3       81.32      102.47     39.83 o 
   8  12   3        0.85       -2.90     23.16 o 
   9  12   3       45.21       41.46     32.77 o 
  10  12   3        1.82       15.16     26.79 o 
  11  12   3       22.99       44.08     31.21 o 
  12  12   3        1.03       48.67     33.02 o 
  13  12   3        0.95        7.45     27.45 o 
  14  12   3        0.22       14.99     28.63 o 
  15  12   3        5.24      -14.36     23.62 o 
  16  12   3        6.95       25.64     33.46 o 
  17  12   3      108.41       83.68     38.99 o 
  18  12   3        7.36        3.08     26.97 o 
  19  12   3        5.27       13.65     29.04 o 
  20  12   3       27.13       -8.71     25.94 o 
  21  12   3      181.30      230.20     55.42 o 
  -7  13   3        6.39       10.60     20.10 o 
  -6  13   3        0.90      -26.64     17.72 o 
  -5  13   3        1.48        6.16     19.45 o 
  -4  13   3        0.19       17.49     19.63 o 
  -3  13   3      249.65      280.72     41.16 o 
  -2  13   3        1.37        2.00     19.97 o 
  -1  13   3      148.75      135.03     31.82 o 
   0  13   3        0.54      -27.02     17.91 o 
   1  13   3      335.36      388.48     65.89 o 
   2  13   3       35.72       65.74     39.08 o 
   3  13   3       98.15       70.84     40.21 o 
   4  13   3       91.12       93.45     40.99 o 
   5  13   3       11.44        3.42     27.56 o 
   6  13   3       99.52      103.04     39.76 o 
 -51   0   4      160.69      189.43     33.37 o 
 -50   0   4      433.65      430.73     76.33 o 
 -49   0   4       11.55       61.10     35.84 o 
 -48   0   4     1038.23     1101.05     97.95 o 
 -47   0   4      298.44      285.99     30.16 o 
 -46   0   4      178.93      185.17     35.83 o 
 -45   0   4        4.36       24.30     15.15 o 
 -44   0   4      135.37      168.52     23.44 o 
 -43   0   4        2.33       10.34     13.04 o 
 -42   0   4      713.16      817.47     47.33 o 
 -41   0   4       25.32       34.48     13.58 o 
 -40   0   4       12.77       12.68     12.30 o 
 -39   0   4        0.26       14.86     11.49 o 
 -38   0   4        1.99       -2.00     10.13 o 
 -37   0   4        1.60       -8.35      9.60 o 
 -36   0   4      106.16      108.39     17.68 o 
 -35   0   4       35.65       39.97     12.85 o 
 -34   0   4     1353.37     1344.92     69.92 o 
 -33   0   4       93.13       91.67     15.89 o 
 -32   0   4       83.82      101.48     16.27 o 
 -31   0   4       36.05       29.78     11.77 o 
 -30   0   4     1387.77     1423.31     52.21 o 
 -29   0   4       27.84       64.67     12.67 o 
 -28   0   4     9555.33     9107.67    232.38 o 
 -27   0   4      137.45      140.24     21.12 o 
 -26   0   4       97.04      159.36     17.47 o 
 -25   0   4       25.98       26.42     15.30 o 
 -24   0   4      154.88      134.16     15.71 o 
 -23   0   4      207.30      228.27     19.65 o 
 -22   0   4     2791.58     2692.70     79.22 o 
 -21   0   4      134.25      141.47     15.17 o 
 -20   0   4       35.49       49.98     10.13 o 
 -19   0   4      270.97      256.90     21.47 o 
 -18   0   4    19178.65    18211.99    761.18 o 
 -17   0   4        7.02       30.71     13.50 o 
 -16   0   4     5108.89     5208.78    209.12 o 
 -15   0   4      979.58      946.50     66.72 o 
 -14   0   4     4668.55     4580.84    145.09 o 
 -13   0   4       46.00       57.73     10.27 o 
 -12   0   4     1912.81     2045.80     58.90 o 
 -11   0   4      327.74      324.62     18.83 o 
 -10   0   4    20379.15    21320.89    624.19 o 
  -9   0   4       66.25       81.77     19.25 o 
  -8   0   4     1826.24     1739.52     59.25 o 
  -7   0   4       45.28       55.13     11.48 o 
  -6   0   4     1641.95      992.44     56.55 o 
  -5   0   4       13.83       -0.65      4.94 o 
  -4   0   4     2441.35       -8.71      4.35 o 
  -3   0   4        0.89       -3.14      8.91 o 
  -2   0   4     1476.12     1825.42     88.94 o 
  -1   0   4        5.54       -8.03      9.00 o 
   0   0   4       25.93        9.79      6.70 o 
   1   0   4        0.49      -10.20      5.10 o 
   2   0   4     2183.65     1065.96     59.90 o 
   3   0   4       45.06       20.75     23.84 o 
   4   0   4    20723.30    21661.94    880.85 o 
   5   0   4        1.25       -8.56      4.70 o 
   7   0   4       16.81       25.53      6.56 o 
   8   0   4     7455.19     7731.26    230.50 o 
   9   0   4      250.12      216.63     26.88 o 
  10   0   4      126.58      222.58     17.91 o 
  11   0   4       31.53       54.51     12.51 o 
  12   0   4    11118.42    11992.49    352.41 o 
  13   0   4        7.21        9.55     12.68 o 
  14   0   4    17639.10    18337.79    533.02 o 
  15   0   4      151.47      181.04     45.26 o 
  16   0   4    13426.47    13908.39    407.24 o 
  17   0   4       93.81      122.48     22.88 o 
  18   0   4      664.59      728.36     29.77 o 
  19   0   4      242.79      238.18     15.69 o 
  20   0   4      415.86      355.96     19.12 o 
  21   0   4       66.26       60.29     18.29 o 
  22   0   4     2822.13     2518.16    129.09 o 
  23   0   4      905.54      794.04     56.48 o 
  24   0   4        4.23       -1.96     10.13 o 
  25   0   4      298.63      346.92     42.11 o 
  26   0   4     2957.93     2861.65    146.35 o 
  27   0   4        0.88       56.37     17.93 o 
  28   0   4     4863.92     4413.86    212.04 o 
  29   0   4      433.84      410.15     49.54 o 
  30   0   4     1025.89     1031.28     72.21 o 
  31   0   4       14.00       24.21     17.56 o 
  32   0   4     1986.04     1945.37    114.11 o 
  33   0   4       96.70       99.63     26.42 o 
  34   0   4      226.33      212.43     37.37 o 
  35   0   4      110.43       77.12     25.62 o 
  36   0   4        4.81       -0.62     17.22 o 
  37   0   4       31.40       -0.12     16.63 o 
  38   0   4     1620.59     1324.58     92.15 o 
  39   0   4      162.45      158.55     36.73 o 
  40   0   4      491.70      445.59     59.02 o 
  41   0   4       48.92       38.88     23.16 o 
  42   0   4       63.31       31.78     24.76 o 
  43   0   4       77.67       95.33     31.45 o 
  44   0   4     1175.53     1221.85     93.41 o 
  45   0   4        8.41       35.68     26.25 o 
  46   0   4      793.41      824.92     89.33 o 
  47   0   4       65.99       59.15     32.60 o 
  48   0   4      135.40      128.52     37.22 o 
  49   0   4      600.28      607.92     80.70 o 
  50   0   4       78.86       28.55     28.68 o 
  51   0   4      274.42      359.40     62.33 o 
 -51   1   4        0.32       37.38     13.51 o 
 -50   1   4      187.22      212.96     28.35 o 
 -49   1   4       47.22       70.81     15.02 o 
 -48   1   4      401.55      408.57     27.76 o 
 -47   1   4       20.80       29.56     12.07 o 
 -46   1   4      293.08      312.83     38.23 o 
 -45   1   4       29.52       16.05     11.87 o 
 -44   1   4      100.03      127.27     20.89 o 
 -43   1   4        8.14       -0.01      8.46 o 
 -42   1   4       20.89       10.76      8.57 o 
 -41   1   4        0.38        7.36      7.92 o 
 -40   1   4      111.65       93.75     16.26 o 
 -39   1   4        4.08        1.06      7.97 o 
 -38   1   4       36.73       49.40     10.09 o 
 -37   1   4        4.89        4.28      7.75 o 
 -36   1   4      828.46      750.10     30.14 o 
 -35   1   4       37.67       68.13     10.35 o 
 -34   1   4     1992.67     1788.55     44.69 o 
 -33   1   4       66.04       58.91      9.59 o 
 -32   1   4      104.56      105.06     11.36 o 
 -31   1   4       65.02       73.30     10.35 o 
 -30   1   4      263.80      183.69     14.11 o 
 -29   1   4        0.72       15.83      7.04 o 
 -28   1   4       99.91      112.18     11.09 o 
 -27   1   4        3.80       22.04      6.97 o 
 -26   1   4     6814.09     6523.19    132.27 o 
 -25   1   4       16.35       39.28      9.02 o 
 -24   1   4     4913.97     4579.65    107.97 o 
 -23   1   4        0.03       -1.20      6.43 o 
 -22   1   4      232.34      179.81     13.15 o 
 -21   1   4       40.39       43.50     10.02 o 
 -20   1   4     6190.79     6498.05    167.06 o 
 -19   1   4       35.12       17.03      9.52 o 
 -18   1   4     1100.04     1067.47     33.97 o 
 -17   1   4      312.78      304.50     17.13 o 
 -16   1   4     9860.63    10239.42    252.19 o 
 -15   1   4       35.33       45.30     10.09 o 
 -14   1   4     4416.32     4661.68     94.00 o 
 -13   1   4        0.99        4.54      4.04 o 
 -12   1   4     1235.69     1418.59     31.05 o 
 -11   1   4       12.28       15.91      3.83 o 
 -10   1   4     4690.91     4686.97     79.03 o 
  -9   1   4       39.05       27.94      5.95 o 
  -8   1   4      757.82      914.63     22.40 o 
  -7   1   4       64.16       51.29      6.65 o 
  -6   1   4    24701.90    25183.75    437.32 o 
  -5   1   4       14.42       13.79      5.73 o 
  -4   1   4     2683.97     2714.63     63.28 o 
  -3   1   4       69.44       69.92      7.81 o 
  -2   1   4     1670.92     1936.70     46.72 o 
  -1   1   4       17.45       19.12      7.54 o 
   0   1   4     1011.61     1222.17     41.76 o 
   1   1   4        1.41       -2.71      3.09 o 
   2   1   4     4519.50     4638.08     90.05 o 
   3   1   4       39.29       56.23      6.27 o 
   4   1   4     5606.93     6115.76    116.37 o 
   5   1   4        3.49       17.07      6.03 o 
   6   1   4      507.98      594.53     35.07 o 
   7   1   4      125.77      137.34      7.26 o 
   8   1   4     8005.63     7816.73    188.00 o 
   9   1   4      145.14      174.23     15.72 o 
  10   1   4     1656.42     1823.67     63.88 o 
  11   1   4       12.32       17.57      5.92 o 
  12   1   4     1475.25     1625.96     59.89 o 
  13   1   4       81.81      100.28      9.87 o 
  14   1   4     3929.92     4061.64    105.50 o 
  15   1   4      139.80      138.22     30.39 o 
  16   1   4     9726.34     9939.49    243.25 o 
  17   1   4        0.70       12.44      5.52 o 
  18   1   4     4859.48     5165.75    132.32 o 
  19   1   4        6.46       26.05      8.99 o 
  20   1   4      214.59      182.52     13.93 o 
  21   1   4       44.19       38.27      7.63 o 
  22   1   4      912.32      938.33     44.41 o 
  23   1   4       44.18       75.61     15.67 o 
  24   1   4     1929.20     1730.05     69.37 o 
  25   1   4      222.30      262.99     25.63 o 
  26   1   4     2019.97     2042.82     79.67 o 
  27   1   4      213.13      201.00     23.50 o 
  28   1   4      976.80     1036.47     59.10 o 
  29   1   4       11.77        7.44      9.58 o 
  30   1   4      840.58      856.45     45.94 o 
  31   1   4      510.67      450.24     52.94 o 
  32   1   4      856.82      779.49     47.20 o 
  33   1   4      207.03      224.13     30.65 o 
  34   1   4     3478.04     3137.06    117.30 o 
  35   1   4       71.82      119.46     21.20 o 
  36   1   4       67.98      117.47     22.23 o 
  37   1   4       13.70        7.85     12.33 o 
  38   1   4       49.51       51.41     17.58 o 
  39   1   4       74.86       43.68     27.58 o 
  40   1   4      534.91      531.41     46.13 o 
  41   1   4       15.77       17.84     15.38 o 
  42   1   4       23.00       33.98     16.15 o 
  43   1   4       19.45       30.78     17.29 o 
  44   1   4      177.80      235.36     45.56 o 
  45   1   4      151.77      146.73     27.81 o 
  46   1   4      292.59      236.05     46.18 o 
  47   1   4       12.30       10.78     17.16 o 
  48   1   4       69.38       92.19     38.92 o 
  49   1   4        0.12        2.31     17.26 o 
  50   1   4      284.00      312.48     41.25 o 
  51   1   4        6.97       38.70     49.99 o 
 -51   2   4      207.64      212.64     28.85 o 
 -50   2   4       74.48       56.80     15.62 o 
 -49   2   4       27.71       28.00     14.50 o 
 -48   2   4       80.92       79.32     17.04 o 
 -47   2   4        2.78        5.29     11.41 o 
 -46   2   4        5.90       -3.34     14.52 o 
 -45   2   4        7.83       25.86     11.29 o 
 -44   2   4       81.50      131.82     16.62 o 
 -43   2   4        2.46       -8.26      8.90 o 
 -42   2   4       56.37       31.75     11.03 o 
 -41   2   4       26.10       14.39     10.06 o 
 -40   2   4      118.38      137.36     15.98 o 
 -39   2   4       47.63       32.29     10.56 o 
 -38   2   4        7.95       11.16      9.04 o 
 -37   2   4        0.89        7.08      8.53 o 
 -36   2   4      164.68      163.26     15.84 o 
 -35   2   4      166.41      121.78     12.93 o 
 -34   2   4      190.06      157.67     15.31 o 
 -33   2   4       93.63       86.68     10.96 o 
 -32   2   4     1705.20     1507.97     39.23 o 
 -31   2   4       32.44       21.60      7.97 o 
 -30   2   4      617.61      633.63     48.68 o 
 -29   2   4        7.90       24.31     10.45 o 
 -28   2   4       95.47      123.98     12.47 o 
 -27   2   4        0.45       -1.55      8.00 o 
 -26   2   4      979.94      826.42     31.00 o 
 -25   2   4      265.80      224.19     17.48 o 
 -24   2   4     5739.44     5550.38    127.76 o 
 -23   2   4        8.08       46.82     16.69 o 
 -22   2   4      647.38      704.03     40.35 o 
 -21   2   4        1.28       -6.13      7.78 o 
 -20   2   4      692.00      733.14     37.77 o 
 -19   2   4       12.52        5.58      8.16 o 
 -18   2   4     1201.29     1307.14     65.78 o 
 -17   2   4       11.51        4.59      5.07 o 
 -16   2   4      945.82      866.47     28.37 o 
 -15   2   4        3.92       26.47      5.86 o 
 -14   2   4     1210.48     1297.18     41.51 o 
 -13   2   4       88.69      114.09     18.88 o 
 -12   2   4      386.71      310.10     18.40 o 
 -11   2   4      205.17      258.09     19.59 o 
 -10   2   4      271.02      243.42     15.43 o 
  -9   2   4      695.76      748.02     26.66 o 
  -8   2   4       16.95       10.99      4.91 o 
  -7   2   4      545.32      601.66     17.32 o 
  -6   2   4      672.57      686.08     21.45 o 
  -5   2   4     1385.05     1498.84     45.29 o 
  -4   2   4      535.32      549.72     20.04 o 
  -3   2   4      807.98      818.37     23.20 o 
  -2   2   4      296.15      265.82     19.36 o 
  -1   2   4      927.02     1017.54     35.45 o 
   0   2   4     8683.86     8733.80    182.61 o 
   1   2   4      860.24      831.22     22.86 o 
   2   2   4      457.74      600.45     20.90 o 
   3   2   4      413.90      440.41     19.81 o 
   4   2   4    11968.40    12584.61    366.10 o 
   5   2   4      206.38      223.01     12.25 o 
   6   2   4      844.91      800.41     41.99 o 
   7   2   4      211.24      227.57     13.38 o 
   8   2   4     3455.69     3763.42    100.03 o 
   9   2   4        6.07        5.26      5.82 o 
  10   2   4      446.55      574.20     46.03 o 
  11   2   4       11.70        2.99      5.80 o 
  13   2   4       47.27        2.50      5.20 o 
  14   2   4     5885.01     6270.43    196.36 o 
  15   2   4       67.87       64.52     11.86 o 
  16   2   4        0.14        2.12      4.54 o 
  17   2   4        3.04        7.62      6.21 o 
  18   2   4      166.63      158.54     13.32 o 
  19   2   4      100.63       89.46     11.20 o 
  20   2   4        7.58       -0.75      7.93 o 
  21   2   4       70.14       78.47     10.32 o 
  22   2   4     9540.32     9211.23    229.32 o 
  23   2   4      442.16      469.19     23.28 o 
  24   2   4      393.22      338.35     21.57 o 
  25   2   4      702.32      616.06     29.40 o 
  26   2   4        4.65       10.88     10.52 o 
  27   2   4      239.65      208.49     32.37 o 
  28   2   4      413.49      309.45     29.72 o 
  29   2   4      102.89      112.03     29.85 o 
  30   2   4      472.23      447.67     66.50 o 
  31   2   4      191.71      210.80     62.32 o 
  32   2   4     1337.33     1238.47     59.00 o 
  33   2   4      735.32      625.29     63.01 o 
  34   2   4       48.02       38.60     19.24 o 
  35   2   4       21.46       18.63     12.93 o 
  36   2   4      114.20      141.45     23.22 o 
  37   2   4       85.13       47.89     23.18 o 
  38   2   4      334.02      319.74     35.64 o 
  39   2   4        3.44        6.18     13.72 o 
  40   2   4      236.10      237.99     31.45 o 
  41   2   4       43.63       68.95     27.91 o 
  42   2   4      145.15      166.61     27.91 o 
  43   2   4        5.97       12.77     16.60 o 
  44   2   4      818.37      915.23    134.47 o 
  45   2   4       74.49      103.14     24.93 o 
  46   2   4       69.59       41.55     19.64 o 
  47   2   4       63.61       57.90     21.95 o 
  48   2   4       49.61       78.02     24.79 o 
  49   2   4       24.24       22.68     19.62 o 
  50   2   4        0.80      -32.73     18.08 o 
 -50   3   4     1449.07     1382.88     62.52 o 
 -49   3   4       47.31       53.28     14.84 o 
 -48   3   4       15.18       12.27     12.38 o 
 -47   3   4        0.31       22.68     12.27 o 
 -46   3   4        4.35        9.51     12.97 o 
 -45   3   4        2.73        1.82     11.12 o 
 -44   3   4      402.79      447.49     37.35 o 
 -43   3   4        9.10       14.86     10.52 o 
 -42   3   4       36.83       34.93     12.22 o 
 -41   3   4        0.13        2.56      9.56 o 
 -40   3   4       41.94       33.59     11.24 o 
 -39   3   4        9.47       12.03     11.61 o 
 -38   3   4        0.79        3.51     10.74 o 
 -37   3   4       15.07       13.98      9.37 o 
 -36   3   4     1143.95      990.29     38.35 o 
 -35   3   4       16.53       35.77     11.18 o 
 -34   3   4      338.34      344.99     31.47 o 
 -33   3   4        0.36        2.76      8.61 o 
 -32   3   4     1601.44     1640.83     51.34 o 
 -31   3   4      287.16      283.47     25.74 o 
 -30   3   4      111.84      153.07     16.18 o 
 -29   3   4      398.40      396.56     24.49 o 
 -28   3   4     1228.49     1164.00     39.48 o 
 -27   3   4      254.99      244.85     18.92 o 
 -26   3   4      663.94      673.12     29.52 o 
 -25   3   4      265.32      266.19     23.83 o 
 -24   3   4     1841.82     1676.55     48.80 o 
 -23   3   4      124.75      129.52     15.27 o 
 -22   3   4       15.03        7.77      7.40 o 
 -21   3   4      106.89      115.52     12.26 o 
 -20   3   4     2220.86     2120.30     56.37 o 
 -19   3   4        2.23        4.57      6.78 o 
 -18   3   4      738.02      720.58     26.85 o 
 -17   3   4      100.71      125.46     10.61 o 
 -16   3   4     2195.01     2168.33     50.36 o 
 -15   3   4       18.38       20.42      5.71 o 
 -14   3   4      117.08      145.96     10.78 o 
 -13   3   4       15.14       22.71      5.62 o 
 -12   3   4     1045.02      966.95     34.46 o 
 -11   3   4       35.94       41.31      8.92 o 
 -10   3   4    10398.50    10385.20    220.99 o 
  -9   3   4       46.87       48.64      7.66 o 
  -8   3   4      138.84      111.10     14.70 o 
  -7   3   4       57.45       56.40      7.98 o 
  -6   3   4     4943.06     4762.95    105.79 o 
  -5   3   4       21.40       19.45      4.92 o 
  -4   3   4      957.48      959.02     27.43 o 
  -3   3   4       72.28       64.11      5.50 o 
  -2   3   4     7521.34     7644.43    144.89 o 
  -1   3   4      109.62      124.50     11.13 o 
   0   3   4     2882.34     2828.25     57.46 o 
   1   3   4      116.85      134.01      8.76 o 
   2   3   4     2902.49     3004.92     68.63 o 
   3   3   4      308.86      316.72     13.19 o 
   4   3   4      185.31      232.26     17.65 o 
   5   3   4      137.20      173.40     10.93 o 
   6   3   4      138.82      170.18     10.77 o 
   7   3   4       30.98       47.29      6.13 o 
   8   3   4     2011.49     1969.86     53.05 o 
   9   3   4       49.68       67.04      7.82 o 
  10   3   4      114.14      172.74     10.19 o 
  11   3   4       11.20       15.18      4.26 o 
  12   3   4     2572.93     2791.25     91.48 o 
  13   3   4        6.56       11.58      6.76 o 
  15   3   4      156.17      144.73     14.67 o 
  16   3   4     1863.99     1903.37     66.93 o 
  17   3   4       82.24       88.40     23.04 o 
  18   3   4     2177.10     1888.82     67.31 o 
  19   3   4       37.17       36.43      9.18 o 
  20   3   4       94.88      115.63     14.47 o 
  21   3   4       27.84       19.46      8.51 o 
  22   3   4      407.80      492.50     27.72 o 
  23   3   4      111.08      119.55     15.47 o 
  24   3   4     1104.17     1080.65     64.99 o 
  25   3   4       99.53      134.69     19.47 o 
  26   3   4        1.10       23.26      8.57 o 
  27   3   4        2.67       15.02      8.23 o 
  28   3   4      402.28      371.21     25.06 o 
  29   3   4        0.09       -3.29      7.13 o 
  30   3   4      346.96      345.59     32.19 o 
  31   3   4        2.23       15.61     18.48 o 
  32   3   4      621.04      482.66     53.82 o 
  33   3   4      105.53      107.17     20.26 o 
  34   3   4     2697.51     2434.29     97.68 o 
  35   3   4       39.51       28.59     22.80 o 
  36   3   4      395.44      408.25     39.46 o 
  37   3   4        4.22       -1.77     28.72 o 
  38   3   4      228.05      195.00     28.31 o 
  39   3   4       54.66       50.04     17.93 o 
  40   3   4      661.36      644.66     62.12 o 
  41   3   4       37.23       72.58     21.39 o 
  42   3   4      355.07      359.34     39.66 o 
  43   3   4       14.47       19.22     15.76 o 
  44   3   4      348.38      323.54     39.26 o 
  45   3   4        0.58        8.59     16.18 o 
  46   3   4      721.40      760.92     61.69 o 
  47   3   4        0.15       27.85     19.44 o 
  48   3   4      119.94       87.87     25.56 o 
  49   3   4        7.82       23.38     19.77 o 
 -49   4   4        4.63       -2.13     17.00 o 
 -48   4   4       15.37       13.19     17.01 o 
 -47   4   4       37.96       35.85     13.88 o 
 -46   4   4      263.78      288.74     31.12 o 
 -45   4   4       35.43       37.40     13.85 o 
 -44   4   4      393.23      412.14     27.94 o 
 -43   4   4       20.69       32.59     12.61 o 
 -42   4   4      440.43      498.29     35.97 o 
 -41   4   4        3.67        8.24     10.40 o 
 -40   4   4      375.82      394.04     28.36 o 
 -39   4   4        2.33        6.44     11.82 o 
 -38   4   4       20.38       30.33     11.82 o 
 -37   4   4        0.48        5.45     10.35 o 
 -36   4   4       93.04       86.84     14.98 o 
 -35   4   4      128.85      109.18     16.12 o 
 -34   4   4       62.06       52.39     12.99 o 
 -33   4   4        9.52       -0.14      8.93 o 
 -32   4   4       65.44       61.27     13.32 o 
 -31   4   4       85.08       80.11     14.12 o 
 -30   4   4      227.71      250.21     20.39 o 
 -29   4   4       17.77       21.17      9.72 o 
 -28   4   4      678.28      728.04     33.38 o 
 -27   4   4       39.73       41.10     10.36 o 
 -26   4   4      668.01      690.83     31.53 o 
 -25   4   4       52.96       45.65     10.30 o 
 -24   4   4      157.56      166.41     21.52 o 
 -23   4   4       32.70       29.30      7.76 o 
 -22   4   4       14.57       24.24      6.99 o 
 -21   4   4       82.79       97.04     11.73 o 
 -20   4   4       32.43       19.89      7.72 o 
 -19   4   4      107.99       66.62      9.14 o 
 -18   4   4     7027.85     6727.17    134.59 o 
 -17   4   4       90.33      105.03     13.29 o 
 -16   4   4     1581.79     1582.57     40.27 o 
 -15   4   4       50.95       45.94      7.53 o 
 -14   4   4     1478.64     1527.71     38.66 o 
 -13   4   4       53.41       62.25      8.17 o 
 -12   4   4        0.01       -1.41      4.53 o 
 -11   4   4       92.06      104.63     12.48 o 
 -10   4   4        1.39        3.22      8.16 o 
  -9   4   4      430.68      458.14     28.58 o 
  -8   4   4      786.16      827.03     30.10 o 
  -7   4   4      266.15      316.93     33.79 o 
  -6   4   4       21.51       21.96      5.40 o 
  -5   4   4      137.80      164.50     18.54 o 
  -4   4   4     1490.71     1372.94     36.42 o 
  -3   4   4        4.31        7.12      6.24 o 
  -2   4   4       14.33       17.92      7.04 o 
  -1   4   4      136.20      138.17     13.50 o 
   0   4   4      240.66      280.55     18.83 o 
   1   4   4      101.37       86.78     10.73 o 
   2   4   4     4888.54     4858.87    126.33 o 
   3   4   4       12.25        5.09      5.99 o 
   4   4   4        0.38        3.35      6.44 o 
   5   4   4       45.51       35.25     11.96 o 
   6   4   4     1472.45     1556.52     48.23 o 
   7   4   4        4.62        5.84      4.02 o 
   8   4   4       55.38       43.17      6.38 o 
   9   4   4      210.38      232.12     11.59 o 
  10   4   4      444.29      406.68     21.53 o 
  11   4   4      581.30      609.58     24.31 o 
  12   4   4     1435.76     1458.35     38.08 o 
  13   4   4      319.44      312.14     14.43 o 
  14   4   4     2896.11     2884.42     80.48 o 
  15   4   4      254.94      224.48     16.78 o 
  16   4   4     2212.11     2298.38     85.95 o 
  17   4   4        2.02       31.38      8.54 o 
  18   4   4       67.98       91.49     11.24 o 
  19   4   4      287.67      297.73     20.48 o 
  20   4   4      307.29      313.46     21.46 o 
  21   4   4       73.66       52.71     10.07 o 
  22   4   4       23.62       32.49      9.34 o 
  23   4   4        1.27       -2.35      6.42 o 
  24   4   4      445.93      419.29     26.01 o 
  25   4   4       21.52       27.47      9.26 o 
  26   4   4     1012.35      882.39     36.21 o 
  27   4   4       52.62       49.84     11.14 o 
  28   4   4      257.85      330.02     24.45 o 
  29   4   4        3.12       -3.72      7.68 o 
  30   4   4       15.27       12.75     12.27 o 
  31   4   4       27.51       23.48     10.05 o 
  32   4   4      486.33      476.17     39.93 o 
  33   4   4       76.31       57.17     16.76 o 
  34   4   4      303.39      275.07     31.54 o 
  35   4   4        0.15      -16.01     14.17 o 
  36   4   4        4.64        0.39     11.65 o 
  37   4   4       66.12       72.09     19.51 o 
  38   4   4      225.53      210.46     29.56 o 
  39   4   4       39.18       34.09     16.59 o 
  40   4   4      763.88      818.87     59.81 o 
  41   4   4       33.33       35.15     17.96 o 
  42   4   4       28.92       29.76     22.94 o 
  43   4   4       15.91       -4.74     15.51 o 
  44   4   4       38.68       57.46     33.40 o 
  45   4   4       55.81       43.61     31.43 o 
  46   4   4        4.56       22.54     26.66 o 
  47   4   4        1.19       46.63     29.91 o 
  48   4   4      308.66      192.51     49.73 o 
 -47   5   4       84.18       96.94     23.19 o 
 -46   5   4        5.84       23.16     27.09 o 
 -45   5   4       51.65       58.81     14.80 o 
 -44   5   4       14.29        8.42     11.90 o 
 -43   5   4       16.63       18.41     13.18 o 
 -42   5   4       24.64        4.79     15.50 o 
 -41   5   4        3.22        7.47     11.87 o 
 -40   5   4       42.16       35.58     13.27 o 
 -39   5   4        6.24        3.88     11.14 o 
 -38   5   4       14.32       10.90     10.84 o 
 -37   5   4        0.79      -10.72      9.51 o 
 -36   5   4      210.20      242.07     27.19 o 
 -35   5   4        5.57       28.02     11.12 o 
 -34   5   4      840.59      680.35     35.94 o 
 -33   5   4        2.15       10.28     11.35 o 
 -32   5   4      300.01      287.53     24.50 o 
 -31   5   4        4.41        2.90      8.93 o 
 -30   5   4     2081.90     1984.86     59.15 o 
 -29   5   4       39.73       34.49     10.56 o 
 -28   5   4      253.45      251.19     28.31 o 
 -27   5   4        0.75       -2.22      8.20 o 
 -26   5   4      749.83      734.11     33.08 o 
 -25   5   4       57.80       92.01     21.01 o 
 -24   5   4      100.44      113.63     12.04 o 
 -23   5   4        0.00        0.55      6.30 o 
 -22   5   4       32.64       44.35      8.70 o 
 -21   5   4       36.37       23.53      7.65 o 
 -20   5   4      432.29      442.70     21.83 o 
 -19   5   4       40.35       34.34      7.42 o 
 -18   5   4      138.70      159.78     12.93 o 
 -17   5   4      125.15      130.95     11.74 o 
 -16   5   4     4362.54     4191.64     89.09 o 
 -15   5   4        1.12       -9.41      4.90 o 
 -14   5   4      412.65      403.34     21.16 o 
 -13   5   4      108.89      116.20     10.57 o 
 -12   5   4      266.58      243.09     14.44 o 
 -11   5   4      131.90      111.10     10.97 o 
 -10   5   4      371.39      350.87     19.14 o 
  -9   5   4      109.37      106.54     11.87 o 
  -8   5   4     3019.30     2931.17     79.96 o 
  -7   5   4      122.73      145.20     18.44 o 
  -6   5   4        0.99       -3.12      5.50 o 
  -5   5   4      126.39      133.19     17.74 o 
  -4   5   4       41.36       34.97     12.24 o 
  -3   5   4       21.42       18.38     11.80 o 
  -2   5   4        0.71       -9.40      6.29 o 
  -1   5   4        6.74        1.72      7.64 o 
   0   5   4     1024.43     1158.46     46.54 o 
   1   5   4        2.51       10.90      7.29 o 
   2   5   4      577.76      603.65     27.90 o 
   3   5   4        7.13       12.65     17.89 o 
   4   5   4        4.28       10.15      7.11 o 
   5   5   4       25.58       41.16      9.00 o 
   6   5   4     6252.77     6437.75    164.94 o 
   7   5   4      156.04      163.54     19.46 o 
   8   5   4       12.20        6.54      6.80 o 
   9   5   4       60.24       67.89     11.52 o 
  10   5   4      187.56      244.15     18.14 o 
  11   5   4        3.78       -3.66      7.18 o 
  12   5   4        2.80        3.67      6.33 o 
  13   5   4       27.34       21.40      7.98 o 
  14   5   4      522.72      458.40     36.15 o 
  15   5   4       57.81       88.86     16.63 o 
  16   5   4     5045.59     4876.90    240.50 o 
  17   5   4      436.30      420.09     80.88 o 
  18   5   4      448.39      433.34     93.68 o 
  19   5   4      443.71      415.88     34.77 o 
  20   5   4       14.27       18.32     13.80 o 
  21   5   4      592.61      622.28     40.19 o 
  22   5   4      431.84      380.11     34.23 o 
  23   5   4      805.56      756.06     46.36 o 
  24   5   4     5374.74     5187.97    175.10 o 
  25   5   4       85.99       87.22     19.71 o 
  26   5   4      774.22      837.11     49.62 o 
  27   5   4      109.39       82.95     18.57 o 
  28   5   4       43.19       52.21     16.13 o 
  29   5   4      147.37      184.44     62.83 o 
  30   5   4      483.70      438.60     39.05 o 
  31   5   4       97.98      121.73     21.76 o 
  32   5   4      590.75      573.99     45.53 o 
  33   5   4       10.87       25.51     14.06 o 
  34   5   4      458.30      504.53     68.55 o 
  35   5   4       17.27        4.14     18.70 o 
  36   5   4      312.89      269.47     50.54 o 
  37   5   4       21.72       63.71     27.85 o 
  38   5   4      274.11      252.67     52.26 o 
  39   5   4       43.66       29.89     24.50 o 
  40   5   4      268.81      178.31     43.47 o 
  41   5   4       18.66       21.96     27.58 o 
  42   5   4       25.03       14.36     26.03 o 
  43   5   4       19.77       33.43     29.33 o 
  44   5   4       65.33       65.16     35.35 o 
  45   5   4        0.10       23.72     26.92 o 
  46   5   4      377.88      261.22     58.69 o 
  47   5   4      105.60       86.07     40.25 o 
 -45   6   4       89.38       93.40     21.74 o 
 -44   6   4       20.72       16.70     16.95 o 
 -43   6   4       32.01       24.39     14.17 o 
 -42   6   4       47.19       51.24     16.02 o 
 -41   6   4        1.82        3.62     11.94 o 
 -40   6   4      300.14      292.22     34.81 o 
 -39   6   4       45.66       55.25     15.08 o 
 -38   6   4       34.60       28.25     12.85 o 
 -37   6   4       37.76       25.68     12.58 o 
 -36   6   4      102.58      161.25     19.07 o 
 -35   6   4       69.43       57.19     13.60 o 
 -34   6   4       10.74       -9.04      9.67 o 
 -33   6   4        7.69        6.62     10.27 o 
 -32   6   4       30.96       33.74     11.85 o 
 -31   6   4       97.16       76.51     14.14 o 
 -30   6   4       34.86       41.79     11.85 o 
 -29   6   4        5.86        9.50      9.20 o 
 -28   6   4      621.11      580.99     33.47 o 
 -27   6   4       40.34       56.66     12.24 o 
 -26   6   4      289.10      286.79     21.56 o 
 -25   6   4       14.29       22.62      9.11 o 
 -24   6   4      181.45      162.81     14.67 o 
 -23   6   4      110.13      104.72     14.38 o 
 -22   6   4     1065.32      992.14     32.34 o 
 -21   6   4        0.18        0.51      9.94 o 
 -20   6   4      188.43      167.89     16.79 o 
 -19   6   4       47.69       48.63      8.94 o 
 -18   6   4       88.40       89.50     13.72 o 
 -17   6   4       46.85       47.30     10.39 o 
 -16   6   4      279.75      328.29     22.43 o 
 -15   6   4       37.68       22.88      8.71 o 
 -14   6   4       56.80       67.55     11.53 o 
 -13   6   4       67.49       49.22     10.17 o 
 -12   6   4     1128.48     1012.97     48.06 o 
 -11   6   4        5.06        5.42      7.43 o 
 -10   6   4       66.47       36.77     11.32 o 
  -9   6   4       32.88       73.14     13.12 o 
  -8   6   4     1123.18     1190.81    108.33 o 
  -7   6   4       19.31       33.34     12.29 o 
  -6   6   4      419.62      460.95     34.13 o 
  -5   6   4        0.07       -7.65     11.02 o 
  -4   6   4        8.68       13.39     21.91 o 
  -3   6   4      111.37      195.23     29.76 o 
  -2   6   4      277.36      300.59     26.52 o 
  -1   6   4      197.44      211.10     22.41 o 
   0   6   4       19.66       24.33      9.19 o 
   1   6   4      250.78      247.28     20.43 o 
   2   6   4     1369.79     1389.27     48.18 o 
   3   6   4      200.90      198.20     17.86 o 
   4   6   4      223.73      278.67     21.23 o 
   5   6   4       67.45       97.72     13.05 o 
   6   6   4     1287.49     1246.99     44.58 o 
   7   6   4       52.38       66.58     12.10 o 
   8   6   4      976.70      921.80     48.25 o 
   9   6   4        4.40       11.41      7.97 o 
  10   6   4     2181.87     2173.25     69.87 o 
  11   6   4       34.86       41.00     10.26 o 
  12   6   4     1184.96     1072.36     40.38 o 
  13   6   4        0.01        6.55     15.89 o 
  14   6   4      555.75      532.60     49.10 o 
  15   6   4        6.74        8.21     14.21 o 
  16   6   4       76.45       81.78     17.70 o 
  17   6   4      180.53      197.52     56.19 o 
  18   6   4       28.84       15.76     21.10 o 
  19   6   4      130.25      132.18     21.62 o 
  20   6   4       39.67       21.16     13.37 o 
  21   6   4       54.05       58.58     40.12 o 
  22   6   4     1023.00      960.86     51.68 o 
  23   6   4       59.11       59.88     17.24 o 
  24   6   4      129.29      104.60     21.44 o 
  25   6   4      373.65      351.32     35.66 o 
  26   6   4        0.35       11.62     12.63 o 
  27   6   4       14.66       19.19     13.97 o 
  28   6   4      430.22      397.18     48.64 o 
  29   6   4       37.43       37.35     21.38 o 
  30   6   4       70.90       79.31     19.69 o 
  31   6   4        0.53        3.01     13.10 o 
  32   6   4      948.67      833.82     54.38 o 
  33   6   4      121.85      121.25     23.94 o 
  34   6   4        2.82        3.97     15.52 o 
  35   6   4       55.72       35.47     27.62 o 
  36   6   4      212.77      254.73     51.41 o 
  37   6   4       17.90       46.19     27.64 o 
  38   6   4      169.39      120.71     39.07 o 
  39   6   4       44.73       62.17     34.01 o 
  40   6   4      156.89      113.65     40.82 o 
  41   6   4       21.12       11.95     23.74 o 
  42   6   4      339.74      306.62     61.13 o 
  43   6   4       36.73      -26.50     21.43 o 
  44   6   4      848.88      831.28    100.72 o 
  45   6   4      146.28      153.24     48.75 o 
 -43   7   4        2.36        8.90     20.90 o 
 -42   7   4      125.06      223.55     51.40 o 
 -41   7   4        3.02        1.72     14.88 o 
 -40   7   4      266.04      251.81     29.81 o 
 -39   7   4       39.80       29.42     17.94 o 
 -38   7   4        0.25      -10.72     12.66 o 
 -37   7   4      206.81      209.95     41.81 o 
 -36   7   4      526.99      505.39     38.91 o 
 -35   7   4       20.91       25.44     14.47 o 
 -34   7   4      231.86      189.93     24.44 o 
 -33   7   4        6.91       34.13     14.46 o 
 -32   7   4     1728.26     1658.96    104.83 o 
 -31   7   4      110.59      146.16     21.21 o 
 -30   7   4      448.83      404.49     32.49 o 
 -29   7   4       37.94       22.37     18.25 o 
 -28   7   4       16.33       22.54     12.45 o 
 -27   7   4        9.22        1.82     10.62 o 
 -26   7   4       87.42       79.38     17.01 o 
 -25   7   4       32.93       81.48     47.27 o 
 -24   7   4       39.82       27.18     10.81 o 
 -23   7   4        4.23        4.72      8.41 o 
 -22   7   4        4.12       13.10      9.01 o 
 -21   7   4       38.71       23.19     11.42 o 
 -20   7   4       57.89       40.73     12.23 o 
 -19   7   4        0.77        2.61      8.00 o 
 -18   7   4      315.83      326.72     23.03 o 
 -17   7   4       28.30       18.02      9.12 o 
 -16   7   4      397.21      390.19     24.97 o 
 -15   7   4        1.52      -10.36      6.71 o 
 -14   7   4       28.42       20.12      9.20 o 
 -13   7   4        2.41       13.50      9.13 o 
 -12   7   4      370.11      394.08     30.07 o 
 -11   7   4      258.64      264.70     20.78 o 
 -10   7   4       95.34      106.96     20.01 o 
  -9   7   4      164.99      177.27     19.07 o 
  -8   7   4      458.08      501.69     42.77 o 
  -7   7   4        0.77        7.66      8.97 o 
  -6   7   4     1222.39     1154.99     64.80 o 
  -5   7   4       52.41       83.07     18.74 o 
  -4   7   4      442.02      459.33     30.31 o 
  -3   7   4        1.31       -4.28      8.52 o 
  -2   7   4     4762.86     4513.69    125.48 o 
  -1   7   4       59.86       80.69     13.89 o 
   0   7   4      469.87      427.35     28.78 o 
   1   7   4      232.72      220.29     20.89 o 
   2   7   4      214.56      238.12     21.77 o 
   3   7   4      135.83      155.71     17.71 o 
   4   7   4     6282.94     6176.60    164.08 o 
   5   7   4      123.46      152.14     25.51 o 
   6   7   4     1411.80     1430.87     66.21 o 
   7   7   4      452.48      442.15     48.16 o 
   8   7   4      408.63      456.10     37.49 o 
   9   7   4      424.53      402.92     27.52 o 
  10   7   4      250.80      279.41     37.66 o 
  11   7   4       26.52       36.79     11.58 o 
  12   7   4     2595.20     2424.97     97.36 o 
  13   7   4       12.08       -4.85     11.50 o 
  14   7   4      361.95      394.12     37.23 o 
  15   7   4        9.32       12.73     13.15 o 
  16   7   4       59.54       70.76     18.70 o 
  17   7   4       18.55       26.05     22.05 o 
  18   7   4       69.14       52.83     22.32 o 
  19   7   4        0.67       14.56     12.45 o 
  20   7   4      213.47      194.28     32.58 o 
  21   7   4       67.88       60.77     18.27 o 
  22   7   4        3.48        0.29     18.38 o 
  23   7   4        4.47        6.08     13.51 o 
  24   7   4       86.72       68.95     19.91 o 
  25   7   4        0.03       -2.98     12.89 o 
  26   7   4       56.53       37.73     25.33 o 
  27   7   4       51.85       44.02     18.01 o 
  28   7   4      342.82      404.05     41.31 o 
  29   7   4        0.49        7.37     20.60 o 
  30   7   4     1610.14     1639.86     79.03 o 
  31   7   4        1.12        4.98     38.33 o 
  32   7   4       79.61       86.05     22.79 o 
  33   7   4       74.58      161.07     86.10 o 
  34   7   4      623.84      676.95     56.19 o 
  35   7   4        1.22       16.49     17.66 o 
  36   7   4       35.86       83.35     36.80 o 
  37   7   4       22.85       -2.85     24.90 o 
  38   7   4        8.42       -8.28     26.19 o 
  39   7   4        0.02       51.47     32.87 o 
  40   7   4        0.56       12.20     32.51 o 
  41   7   4        4.91      -11.14     24.73 o 
  42   7   4      894.80     1054.36    115.43 o 
  43   7   4      197.70      307.40     64.19 o 
 -40   8   4       55.28       52.26     24.39 o 
 -39   8   4        4.20       34.75     18.20 o 
 -38   8   4      442.53      516.29     41.27 o 
 -37   8   4        1.82       34.62     16.79 o 
 -36   8   4      489.01      464.63     43.77 o 
 -35   8   4      152.28      153.67     23.81 o 
 -34   8   4       42.09       38.39     16.45 o 
 -33   8   4        4.29      -12.65     12.37 o 
 -32   8   4      136.61      127.41     30.56 o 
 -31   8   4       23.22       37.63     18.82 o 
 -30   8   4      907.20      965.91    128.23 o 
 -29   8   4        0.00       17.90     13.67 o 
 -28   8   4       61.77       51.76     15.43 o 
 -27   8   4        1.63       -6.48     11.22 o 
 -26   8   4      444.04      481.87     58.28 o 
 -25   8   4       97.80      108.79     19.01 o 
 -24   8   4      234.67      250.98     26.68 o 
 -23   8   4       32.66       17.22     10.51 o 
 -22   8   4       27.91       26.24     11.10 o 
 -21   8   4       22.27       14.21     11.48 o 
 -20   8   4       64.54       53.26     12.32 o 
 -19   8   4       64.68       61.92     12.80 o 
 -18   8   4        0.19        1.52      8.87 o 
 -17   8   4       13.14       20.54      9.50 o 
 -16   8   4      114.96       80.97     21.34 o 
 -15   8   4       45.75       56.01     12.01 o 
 -14   8   4      157.01      168.37     17.39 o 
 -13   8   4        2.18       -0.91      9.29 o 
 -12   8   4      341.51      339.09     24.44 o 
 -11   8   4        7.25       14.86      9.78 o 
 -10   8   4     2108.03     2175.71     79.72 o 
  -9   8   4        7.32       22.83     14.48 o 
  -8   8   4       56.27       40.05     12.91 o 
  -7   8   4       11.18       -2.71      9.87 o 
  -6   8   4       79.50       44.07     26.54 o 
  -5   8   4       18.54       17.06     10.35 o 
  -4   8   4      205.11      169.63     20.20 o 
  -3   8   4       15.29        7.78      9.70 o 
  -2   8   4       22.91       17.69     10.90 o 
  -1   8   4        1.32       -7.49      7.64 o 
   0   8   4      410.68      362.95     27.76 o 
   1   8   4        3.24        7.13      9.85 o 
   2   8   4       88.14       61.95     14.76 o 
   3   8   4       93.66      107.64     16.10 o 
   4   8   4     1039.68      991.78     60.68 o 
   5   8   4      165.27      144.60     31.75 o 
   6   8   4       47.15       45.60     26.00 o 
   7   8   4      167.24      185.74     27.29 o 
   8   8   4     2458.74     2169.40     72.03 o 
   9   8   4       51.70       39.69     12.61 o 
  10   8   4       55.02       42.98     39.90 o 
  11   8   4       61.75       49.61     40.00 o 
  12   8   4       47.10       34.56     15.81 o 
  13   8   4       52.40       59.44     18.89 o 
  14   8   4      392.34      384.28     64.43 o 
  15   8   4        9.19        0.21     42.22 o 
  16   8   4      327.49      309.27     34.98 o 
  17   8   4        1.38      -11.15     11.87 o 
  18   8   4        1.55       11.91     14.62 o 
  19   8   4        3.24       -0.87     12.12 o 
  20   8   4       24.74       11.59     17.20 o 
  21   8   4        9.25       40.91     25.41 o 
  22   8   4        0.03      -16.89     12.22 o 
  23   8   4       33.10       17.16     16.77 o 
  24   8   4       18.02       16.16     16.20 o 
  25   8   4        3.54        8.39     15.79 o 
  26   8   4      179.74      181.54     30.24 o 
  27   8   4        2.19       -1.14     13.72 o 
  28   8   4      682.24      782.72     60.55 o 
  29   8   4       24.04       72.38     39.86 o 
  30   8   4       18.59       17.00     18.49 o 
  31   8   4        0.68        4.12     15.58 o 
  32   8   4      102.60      161.58     42.09 o 
  33   8   4        6.21       12.44     18.30 o 
  34   8   4       87.02       86.16     26.09 o 
  35   8   4        6.34        4.04     52.28 o 
  36   8   4       82.30      113.46     33.84 o 
  37   8   4       10.36       -8.73     22.76 o 
  38   8   4       23.69       26.23     30.79 o 
  39   8   4       38.37       40.03     36.57 o 
  40   8   4       74.40      106.01     42.83 o 
 -37   9   4       63.37       58.88     24.49 o 
 -36   9   4       99.81      151.88     32.57 o 
 -35   9   4       13.06       27.53     16.35 o 
 -34   9   4       65.38       63.68     18.52 o 
 -33   9   4        1.37       -0.08     14.52 o 
 -32   9   4      309.60      299.93     41.70 o 
 -31   9   4        0.40       25.11     14.94 o 
 -30   9   4      246.56      273.82     41.77 o 
 -29   9   4       30.31       41.32     16.44 o 
 -28   9   4        3.15       -1.64     12.39 o 
 -27   9   4        0.05       -3.09     12.66 o 
 -26   9   4      185.53      193.17     24.92 o 
 -25   9   4       49.14       44.71     15.60 o 
 -24   9   4       89.57       56.94     13.22 o 
 -23   9   4        4.44        2.33     10.08 o 
 -22   9   4       72.37       81.02     14.69 o 
 -21   9   4        9.23       16.61     10.46 o 
 -20   9   4       42.89       33.72     11.81 o 
 -19   9   4      130.48      125.35     16.69 o 
 -18   9   4      235.81      273.44     22.64 o 
 -17   9   4      127.78      110.16     16.19 o 
 -16   9   4       26.83       27.38     11.78 o 
 -15   9   4      194.75      182.42     18.91 o 
 -14   9   4     2589.65     2474.44     71.26 o 
 -13   9   4      273.97      280.22     23.20 o 
 -12   9   4        6.51       13.98     11.72 o 
 -11   9   4      290.74      254.48     22.31 o 
 -10   9   4       36.84       36.03     13.31 o 
  -9   9   4      342.66      358.93     25.90 o 
  -8   9   4     1128.92      945.06     45.03 o 
  -7   9   4      243.81      198.94     29.96 o 
  -6   9   4      109.28       82.61     16.22 o 
  -5   9   4        8.46       -3.42     10.12 o 
  -4   9   4      781.98      733.55     40.62 o 
  -3   9   4        0.18       12.20     11.30 o 
  -2   9   4      442.82      469.51     33.64 o 
  -1   9   4       75.92       56.89     14.98 o 
   0   9   4      508.99      531.32     36.00 o 
   1   9   4       13.77       15.78     20.91 o 
   2   9   4      494.83      537.94     43.69 o 
   3   9   4        0.58        4.41     11.06 o 
   4   9   4      169.73      169.94     20.96 o 
   5   9   4       22.15       28.26     17.45 o 
   6   9   4     2090.18     2046.88     71.42 o 
   7   9   4       46.70       55.66     14.47 o 
   8   9   4       19.30       16.69     14.78 o 
   9   9   4       30.30       13.35     15.56 o 
  10   9   4      721.80      805.02     80.91 o 
  11   9   4        0.06       -8.11     13.63 o 
  12   9   4        1.05        8.73     14.44 o 
  13   9   4        8.40       41.54     17.84 o 
  14   9   4      354.97      387.32     49.72 o 
  15   9   4        1.35      -14.16     13.82 o 
  16   9   4      710.83      707.76     55.89 o 
  17   9   4        0.03        2.87     14.23 o 
  18   9   4       61.92       81.84     23.19 o 
  19   9   4        2.47       -1.72     22.39 o 
  20   9   4       98.08       48.68     23.99 o 
  21   9   4        3.74        9.17     16.27 o 
  22   9   4        0.05       -5.60     14.82 o 
  23   9   4        6.88       17.00     17.13 o 
  24   9   4       23.08       28.31     17.75 o 
  25   9   4       13.22       26.86     18.63 o 
  26   9   4      134.74      171.94     39.11 o 
  27   9   4        5.42       28.85     19.68 o 
  28   9   4       19.19       -1.81     17.10 o 
  29   9   4        1.76       -7.54     24.47 o 
  30   9   4        6.10       35.41     20.14 o 
  31   9   4        4.98       -9.64     19.22 o 
  32   9   4        3.22       26.93     20.59 o 
  33   9   4       75.24       93.38     51.10 o 
  34   9   4        2.98       12.91     19.93 o 
  35   9   4       12.02       15.04     20.80 o 
  36   9   4      166.76      135.18     30.31 o 
 -32  10   4      402.69      353.38    113.21 o 
 -31  10   4        1.07      -10.58     28.25 o 
 -30  10   4       12.93        2.36     24.71 o 
 -29  10   4        3.17       51.60     24.61 o 
 -28  10   4      346.43      301.86     48.95 o 
 -27  10   4       62.80       75.82     34.04 o 
 -26  10   4       14.96       18.89     42.27 o 
 -25  10   4       11.72        4.92     27.07 o 
 -24  10   4        9.53       21.42     19.12 o 
 -23  10   4       49.74       57.93     41.28 o 
 -22  10   4       98.42       62.29     23.94 o 
 -21  10   4        3.14        4.23     17.14 o 
 -20  10   4      483.00      520.48     50.48 o 
 -19  10   4       54.15       32.69     19.11 o 
 -18  10   4        7.36      -10.44     15.84 o 
 -17  10   4        3.03      -29.79     18.06 o 
 -16  10   4      357.65      300.05     60.43 o 
 -15  10   4        1.67       17.76     13.37 o 
 -14  10   4        2.64        3.22     10.19 o 
 -13  10   4       76.05       88.79     15.52 o 
 -12  10   4        8.66       17.40     11.19 o 
 -11  10   4      130.69      153.54     18.45 o 
 -10  10   4      861.54      862.42     40.65 o 
  -9  10   4        2.17       17.94     11.41 o 
  -8  10   4       38.95       54.93     13.79 o 
  -7  10   4        4.24       -7.72     10.51 o 
  -6  10   4       85.37      109.35     19.11 o 
  -5  10   4       79.01       92.95     18.35 o 
  -4  10   4       79.80      109.33     19.21 o 
  -3  10   4       72.08       71.56     24.72 o 
  -2  10   4        2.67      -11.65      9.70 o 
  -1  10   4       20.34       37.10     13.49 o 
   0  10   4        2.15        4.54     11.21 o 
   1  10   4        0.13      -17.83      8.91 o 
   2  10   4       23.73       13.60     11.96 o 
   3  10   4        6.00       -2.31     10.85 o 
   4  10   4       12.07       15.75     12.54 o 
   5  10   4        0.14       14.96     13.26 o 
   6  10   4      884.15      911.83     48.23 o 
   7  10   4        6.00       14.18     16.11 o 
   8  10   4      505.40      446.61     45.64 o 
   9  10   4      121.28      111.42     24.90 o 
  10  10   4      813.13      806.41     63.41 o 
  11  10   4       75.38       59.74     21.71 o 
  12  10   4      236.23      284.28     44.86 o 
  13  10   4        0.13        5.19     24.69 o 
  14  10   4        1.55      -15.69     14.87 o 
  15  10   4       11.98       19.97     18.28 o 
  16  10   4      167.43      186.36     48.97 o 
  17  10   4       10.92      -10.94     16.20 o 
  18  10   4        0.62      -15.94     15.27 o 
  19  10   4        0.44       12.83     17.31 o 
  20  10   4      639.40      761.46     62.06 o 
  21  10   4        1.31       12.71     23.58 o 
  22  10   4       24.51        7.83     18.67 o 
  23  10   4        2.15       -6.11     16.79 o 
  24  10   4      181.25      167.92     48.41 o 
  25  10   4      103.72       90.31     26.31 o 
  26  10   4       73.01       75.34     25.87 o 
  27  10   4       10.87       17.02     19.27 o 
  28  10   4        0.65        3.41     20.40 o 
  29  10   4        0.13        0.70     19.68 o 
  30  10   4      230.97      241.88     38.90 o 
  31  10   4        6.74       18.43     21.36 o 
  32  10   4      462.35      404.71     47.93 o 
 -27  11   4        0.37       28.57     23.55 o 
 -26  11   4      181.43      151.91     32.07 o 
 -25  11   4        0.00       -1.71     28.28 o 
 -24  11   4       94.02       68.46     25.90 o 
 -23  11   4        5.91       -5.75     33.23 o 
 -22  11   4       44.31       36.22     22.12 o 
 -21  11   4        8.22        1.48     19.30 o 
 -20  11   4      286.63      308.13     40.46 o 
 -19  11   4        1.92        3.98     20.15 o 
 -18  11   4      218.61      213.75     34.59 o 
 -17  11   4        1.09       -2.89     18.80 o 
 -16  11   4        0.08      -19.88     16.46 o 
 -15  11   4        3.51       -7.76     16.42 o 
 -14  11   4      109.00       79.57     24.27 o 
 -13  11   4        6.16       33.02     21.09 o 
 -12  11   4       21.06        9.37     18.41 o 
 -11  11   4        0.29       28.29     18.43 o 
 -10  11   4       14.05       -1.91     21.07 o 
  -9  11   4       50.71       29.40     19.93 o 
  -8  11   4      108.66      152.53     64.70 o 
  -7  11   4        1.48       -7.74     15.23 o 
  -6  11   4       26.51       20.48     19.35 o 
  -5  11   4        3.55       14.79     17.10 o 
  -4  11   4      543.75      517.84     49.63 o 
  -3  11   4        1.13        5.70     15.20 o 
  -2  11   4      374.84      373.70     42.30 o 
  -1  11   4        0.02       -6.42     14.12 o 
   0  11   4       14.14       26.41     17.71 o 
   1  11   4       22.00        0.18     25.75 o 
   2  11   4       69.11      120.79     27.25 o 
   3  11   4       36.54       27.95     17.91 o 
   4  11   4      130.91       66.34     31.57 o 
   5  11   4       33.59       47.19     30.84 o 
   6  11   4        5.44       49.14     28.17 o 
   7  11   4        2.85       23.58     27.40 o 
   8  11   4      251.70      351.45     61.72 o 
   9  11   4        5.83       -0.40     23.83 o 
  10  11   4       73.32       82.69     36.78 o 
  11  11   4      115.62       77.26     36.17 o 
  12  11   4      681.38      636.80     82.50 o 
  13  11   4       29.96       35.82     32.17 o 
  14  11   4      605.62      570.16     78.93 o 
  15  11   4        4.28       35.94     29.52 o 
  16  11   4       22.85        2.45     25.06 o 
  17  11   4       46.16       27.99     28.87 o 
  18  11   4       22.66       25.66     29.10 o 
  19  11   4       75.71       76.00     35.97 o 
  20  11   4       65.76      136.55     42.30 o 
  21  11   4        4.59       -1.61     24.54 o 
  22  11   4       11.24       13.94     26.14 o 
  23  11   4       20.33       23.41     29.33 o 
  24  11   4      149.91      126.12     42.67 o 
  25  11   4        0.08       24.91     29.48 o 
  26  11   4       27.04       28.39     31.11 o 
 -18  12   4      165.59      251.55     39.66 o 
 -17  12   4       14.18        7.51     24.30 o 
 -16  12   4      121.15       82.38     26.49 o 
 -15  12   4        3.07        5.61     20.22 o 
 -14  12   4       26.23       26.81     22.41 o 
 -13  12   4       18.47        1.75     36.79 o 
 -12  12   4      129.01      105.91     29.28 o 
 -11  12   4       15.68       10.75     20.63 o 
 -10  12   4      202.51      223.28     37.11 o 
  -9  12   4        5.84       -1.18     18.89 o 
  -8  12   4        1.37        9.51     18.96 o 
  -7  12   4       53.58       47.87     23.21 o 
  -6  12   4      979.13      944.72    105.63 o 
  -5  12   4        1.57       38.29     29.15 o 
  -4  12   4      397.30      374.39     43.86 o 
  -3  12   4       26.07       33.78     20.89 o 
  -2  12   4        4.89       11.03     18.58 o 
  -1  12   4        0.00      -14.99     18.52 o 
   0  12   4       75.54       74.50     25.10 o 
   1  12   4        6.05       24.80     23.95 o 
   2  12   4       66.06       71.92     37.45 o 
   3  12   4        0.37       45.50     33.45 o 
   4  12   4      395.90      382.48     67.47 o 
   5  12   4       24.10       31.03     31.46 o 
   6  12   4       68.57       58.60     33.70 o 
   7  12   4       29.52       19.90     30.86 o 
   8  12   4      187.18       89.93     40.46 o 
   9  12   4        9.79        9.01     25.72 o 
  10  12   4       12.50       13.18     28.09 o 
  11  12   4        9.16       33.62     31.66 o 
  12  12   4       70.86       63.60     35.31 o 
  13  12   4      106.16      127.00     44.62 o 
  14  12   4        1.47       36.10     31.98 o 
  15  12   4       70.49       86.18     38.77 o 
  16  12   4       24.11       33.45     33.61 o 
  17  12   4       18.47       -5.37     30.81 o 
  18  12   4      100.43       53.99     36.50 o 
 -50   1   5        0.01      -11.77     11.40 o 
 -49   1   5        0.16        4.34     11.96 o 
 -48   1   5      110.05      147.25     19.15 o 
 -47   1   5      596.10      602.69     34.21 o 
 -46   1   5        4.62       -3.23     10.60 o 
 -45   1   5       89.24       93.79     14.28 o 
 -44   1   5       38.77       19.35     10.29 o 
 -43   1   5       37.25       38.65     11.13 o 
 -42   1   5        4.60       11.87      9.54 o 
 -41   1   5      140.25      168.12     19.90 o 
 -40   1   5       32.25       30.33     10.00 o 
 -39   1   5       12.53        6.69      8.06 o 
 -38   1   5       30.19       34.43     10.25 o 
 -37   1   5      112.44       89.05     12.33 o 
 -36   1   5       17.63       13.36      8.36 o 
 -35   1   5      164.52      170.88     15.37 o 
 -34   1   5        0.07       -1.88      8.40 o 
 -33   1   5      132.71      167.88     14.70 o 
 -32   1   5        4.30        0.66      7.05 o 
 -31   1   5        0.67        2.40      6.70 o 
 -30   1   5        2.02       51.13      9.86 o 
 -29   1   5     4030.20     3923.33     80.27 o 
 -28   1   5        1.83       31.41      8.03 o 
 -27   1   5        0.08       -4.80      5.70 o 
 -26   1   5        6.82       11.26      7.53 o 
 -25   1   5       34.66       43.09      8.93 o 
 -24   1   5        1.23       50.35      8.67 o 
 -23   1   5      313.66      350.26     24.85 o 
 -22   1   5        1.39       -0.30      7.48 o 
 -21   1   5       78.01       90.66     15.54 o 
 -20   1   5       15.05       31.88      8.69 o 
 -19   1   5     1644.40     1591.14     51.59 o 
 -18   1   5        6.51       13.55      5.46 o 
 -17   1   5     2905.58     2869.96     63.67 o 
 -16   1   5      159.43      157.00     11.41 o 
 -15   1   5     2504.38     2528.20     48.02 o 
 -14   1   5       14.46       35.76      5.32 o 
 -13   1   5     1354.86     1377.21     29.61 o 
 -12   1   5        7.30        5.60      3.67 o 
 -11   1   5       78.14       93.41      7.23 o 
 -10   1   5       16.76       38.93      6.76 o 
  -9   1   5     3455.48     3721.55     65.34 o 
  -8   1   5        2.28       13.77      4.14 o 
  -7   1   5      194.50      189.18     10.48 o 
  -6   1   5        2.64        0.17      3.67 o 
  -5   1   5     1089.74     1079.97     25.63 o 
  -4   1   5        5.26       11.57      4.42 o 
  -3   1   5      163.02      129.13     11.52 o 
  -2   1   5       16.00       19.38      4.45 o 
  -1   1   5      394.92      452.78     43.91 o 
   0   1   5        1.23        1.85      3.80 o 
   1   1   5     1123.43     1125.27     36.69 o 
   2   1   5       19.87       16.68      6.04 o 
   3   1   5     1464.69     1600.70     58.24 o 
   4   1   5       20.86       13.67      7.82 o 
   5   1   5      258.42      267.54     31.14 o 
   6   1   5       73.94       75.65      6.76 o 
   7   1   5      911.23     1034.36     25.26 o 
   8   1   5      191.86      239.56     14.97 o 
   9   1   5     7548.41     8010.11    151.08 o 
  10   1   5        0.80       -0.45      2.94 o 
  11   1   5        5.35        7.28      3.45 o 
  12   1   5        2.86        6.39      9.51 o 
  13   1   5     2384.76     2214.85     63.83 o 
  14   1   5        0.69       31.60     10.16 o 
  15   1   5     2247.84     2338.90     67.15 o 
  16   1   5       24.09       44.81     14.13 o 
  17   1   5       77.73      100.70     11.45 o 
  18   1   5       30.24       46.19     10.44 o 
  19   1   5      919.58      887.82     32.51 o 
  20   1   5        5.91       -6.71      7.42 o 
  21   1   5      884.38      858.41     43.65 o 
  22   1   5       15.60       12.69     10.30 o 
  23   1   5     3596.59     3336.56    118.78 o 
  24   1   5        0.12       -6.95      8.73 o 
  25   1   5      983.79      882.00     46.46 o 
  26   1   5        5.12        0.22      9.87 o 
  27   1   5      728.87      729.93     49.30 o 
  28   1   5       78.97      166.05     33.33 o 
  29   1   5     3705.58     3535.33    128.46 o 
  30   1   5      100.90      102.71     19.87 o 
  31   1   5      657.11      756.55     52.99 o 
  32   1   5        0.07       -0.90     10.86 o 
  33   1   5       10.90       10.98     12.57 o 
  34   1   5        0.06       -2.65     13.97 o 
  35   1   5       52.87       47.01     16.50 o 
  36   1   5       10.32       30.54     14.44 o 
  37   1   5        0.00       -6.40     12.40 o 
  38   1   5       44.32       57.88     18.74 o 
  39   1   5        2.48       -4.24     11.85 o 
  40   1   5        1.57       -3.89     19.52 o 
  41   1   5      469.76      509.90     47.55 o 
  42   1   5      107.42      122.16     31.82 o 
  43   1   5        7.77        9.05     16.77 o 
  44   1   5        6.33       21.53     17.32 o 
  45   1   5       16.11        3.83     16.66 o 
  46   1   5        0.13       14.31     19.00 o 
  47   1   5      595.74      676.02     81.32 o 
  48   1   5       38.22       10.82     19.13 o 
  49   1   5       62.80      119.63     31.21 o 
 -50   2   5        0.28       11.56     12.94 o 
 -49   2   5        5.58       17.19     13.17 o 
 -48   2   5        3.56        5.67     11.77 o 
 -47   2   5      110.71      131.81     23.83 o 
 -46   2   5       14.79        9.57     12.02 o 
 -45   2   5      745.14      767.77     37.90 o 
 -44   2   5       29.00       16.26     11.44 o 
 -43   2   5      270.67      248.00     21.70 o 
 -42   2   5       25.00       18.67     15.19 o 
 -41   2   5       17.26        8.95     13.21 o 
 -40   2   5        8.36        7.26      9.82 o 
 -39   2   5       34.90       42.49     11.97 o 
 -38   2   5        0.26        8.53      8.38 o 
 -37   2   5        2.98        3.98      8.13 o 
 -36   2   5       43.92       51.38     10.80 o 
 -35   2   5       18.09        7.86      8.34 o 
 -34   2   5       30.75       38.87     16.06 o 
 -33   2   5      358.05      349.56     22.97 o 
 -32   2   5      246.14      275.97     29.81 o 
 -31   2   5     2472.59     2456.72     61.59 o 
 -30   2   5       63.66       87.06     12.90 o 
 -29   2   5       23.33       13.21      9.06 o 
 -28   2   5      295.54      253.30     18.10 o 
 -27   2   5       85.95       68.62     10.55 o 
 -26   2   5       17.62       73.09     17.35 o 
 -25   2   5     2608.34     2520.35     60.60 o 
 -24   2   5        3.95       26.64      7.74 o 
 -23   2   5      470.84      363.89     45.81 o 
 -22   2   5        5.39       12.00     10.40 o 
 -21   2   5      149.41      169.31     30.42 o 
 -20   2   5        1.51       13.06     13.26 o 
 -19   2   5       10.33       -3.33      7.24 o 
 -18   2   5       48.27       59.86     10.84 o 
 -17   2   5      815.74      845.94     33.17 o 
 -16   2   5        1.10       11.01      6.89 o 
 -15   2   5      123.28      121.86     11.60 o 
 -14   2   5        2.11        4.60      4.80 o 
 -13   2   5     1850.96     2004.16     43.22 o 
 -12   2   5       23.81       27.34      6.30 o 
 -11   2   5      195.63      194.79     10.23 o 
 -10   2   5       12.41       20.84      4.55 o 
  -9   2   5      316.67      344.46     13.43 o 
  -8   2   5       18.33       26.33     15.28 o 
  -7   2   5     2897.17     3253.81     68.57 o 
  -6   2   5       37.85       45.75      6.52 o 
  -5   2   5     3061.33     3069.23     64.72 o 
  -4   2   5       72.01       76.42      6.63 o 
  -3   2   5     1342.61     1334.94     29.41 o 
  -2   2   5       44.13       38.30      6.66 o 
  -1   2   5      449.36      499.19     18.93 o 
   0   2   5       18.74        8.78      4.84 o 
   1   2   5      745.86      725.64     33.19 o 
   2   2   5      136.20      166.54      9.85 o 
   3   2   5      685.64      756.27     20.58 o 
   4   2   5      196.36      251.06     10.92 o 
   5   2   5        7.44        1.40      3.19 o 
   6   2   5       15.05       10.60     13.25 o 
   7   2   5     8274.30     8768.23    214.68 o 
   8   2   5       25.88       28.02     10.54 o 
   9   2   5      494.65      500.51     19.61 o 
  10   2   5        1.12       -1.14      3.17 o 
  11   2   5      446.83      515.61     23.67 o 
  12   2   5       15.46       31.16      7.47 o 
  13   2   5      110.56      115.00     27.54 o 
  14   2   5       33.03       42.04      8.41 o 
  15   2   5      891.75      926.26     33.93 o 
  16   2   5        1.80       14.35      6.50 o 
  17   2   5      674.19      605.47     33.46 o 
  18   2   5       37.69       33.76     10.01 o 
  19   2   5       74.61       62.37     10.40 o 
  20   2   5       40.47       33.90     11.40 o 
  21   2   5       36.15       43.17      9.23 o 
  22   2   5        1.16       15.94      7.37 o 
  23   2   5     1407.91     1270.94     57.98 o 
  24   2   5      231.16      210.90     24.63 o 
  25   2   5     6761.39     6495.19    220.26 o 
  26   2   5       76.72       94.75     18.00 o 
  27   2   5      128.53      123.82     20.13 o 
  28   2   5      141.27      125.93     21.13 o 
  29   2   5      275.16      239.60     27.77 o 
  30   2   5       15.93       32.27     13.24 o 
  31   2   5     2449.42     2247.50     91.42 o 
  32   2   5       14.96       39.66     15.29 o 
  33   2   5      164.11      205.69     27.79 o 
  34   2   5       17.57        9.38     12.36 o 
  35   2   5      176.12      160.51     25.79 o 
  36   2   5        8.56       15.06     14.66 o 
  37   2   5      131.32      201.82     59.50 o 
  38   2   5       15.72       14.04     14.18 o 
  39   2   5       64.08       61.55     19.91 o 
  40   2   5        4.12       12.72     15.48 o 
  41   2   5      135.47      158.04     33.22 o 
  42   2   5        6.42        5.11     14.98 o 
  43   2   5      549.15      584.49     51.93 o 
  44   2   5        9.44       27.28     30.53 o 
  45   2   5       47.12       46.04     44.15 o 
  46   2   5      159.67      169.77     31.61 o 
  47   2   5      184.39      194.78     39.19 o 
  48   2   5        1.22      -10.76     15.64 o 
  49   2   5       28.94       33.84     22.24 o 
 -49   3   5      431.08      430.96     30.24 o 
 -48   3   5        4.44       22.40     13.68 o 
 -47   3   5       11.81        4.04     12.14 o 
 -46   3   5       23.61       23.01     12.78 o 
 -45   3   5        1.39       -2.02     10.82 o 
 -44   3   5       41.08       19.47     12.73 o 
 -43   3   5       13.50       38.28     13.42 o 
 -42   3   5       53.86       51.67     26.22 o 
 -41   3   5       16.03       -4.48     11.39 o 
 -40   3   5        1.56        8.29      9.99 o 
 -39   3   5       68.63       75.10     13.82 o 
 -38   3   5        4.34      -11.82      8.62 o 
 -37   3   5       12.81       26.59     11.28 o 
 -36   3   5        2.04       12.78     10.79 o 
 -35   3   5      151.91      191.97     29.43 o 
 -34   3   5       28.66       27.48     11.61 o 
 -33   3   5       44.33       21.21     10.67 o 
 -32   3   5       10.63       10.83      9.27 o 
 -31   3   5      153.68      150.95     17.41 o 
 -30   3   5        0.06       -0.48      8.58 o 
 -29   3   5     1014.84      945.06     45.42 o 
 -28   3   5        1.40        1.21      8.46 o 
 -27   3   5     3342.81     2956.09     78.05 o 
 -26   3   5       14.96       21.64     10.03 o 
 -25   3   5      185.91      165.99     14.40 o 
 -24   3   5       49.20       41.61      7.78 o 
 -23   3   5      220.85      232.92     14.79 o 
 -22   3   5      199.52      207.97     13.82 o 
 -21   3   5        1.64        7.93      6.28 o 
 -20   3   5       36.44       25.92      7.90 o 
 -19   3   5       69.38       83.85     11.08 o 
 -18   3   5        9.36        8.90      7.02 o 
 -17   3   5      694.74      703.63     46.80 o 
 -16   3   5        1.48        5.04      6.52 o 
 -15   3   5      648.44      596.96     26.99 o 
 -14   3   5       27.69       18.75      7.07 o 
 -13   3   5      924.82      880.29     32.27 o 
 -12   3   5       37.88       51.50      8.38 o 
 -11   3   5       17.05       23.48      6.06 o 
 -10   3   5       15.39       23.30      8.24 o 
  -9   3   5     4751.27     4889.24    109.84 o 
  -8   3   5       21.06       47.38     10.02 o 
  -7   3   5      612.32      612.18     21.13 o 
  -6   3   5       34.37       49.08      6.23 o 
  -5   3   5      287.67      251.85     12.97 o 
  -4   3   5       36.95       43.66      5.96 o 
  -3   3   5     3345.49     3538.20     79.66 o 
  -2   3   5        2.11        6.06      4.55 o 
  -1   3   5     1528.23     1536.39     38.57 o 
   0   3   5        0.55        7.69      4.08 o 
   1   3   5      891.90     1080.27     45.58 o 
   2   3   5       30.32       37.34     17.71 o 
   3   3   5       15.29       26.06      9.68 o 
   4   3   5      113.56      117.71     10.51 o 
   5   3   5        0.97        1.51      4.23 o 
   6   3   5       38.89       46.35      6.99 o 
   7   3   5     2092.03     2154.64     58.76 o 
   8   3   5       81.00      102.28     11.75 o 
   9   3   5      275.22      351.45     16.17 o 
  10   3   5        5.57        0.24      4.16 o 
  11   3   5     2293.11     1957.29    304.67 o 
  12   3   5        4.23        2.92      6.31 o 
  13   3   5      127.97      104.94     40.56 o 
  14   3   5       17.59       16.39      9.27 o 
  15   3   5       89.99      100.69     13.83 o 
  16   3   5        3.25        8.92      7.22 o 
  17   3   5      722.48      741.29     59.39 o 
  18   3   5       97.62      104.99     14.63 o 
  19   3   5      197.10      216.49     20.52 o 
  20   3   5      462.08      436.78     26.13 o 
  21   3   5      320.30      355.45     23.60 o 
  22   3   5      127.43      139.04     15.29 o 
  23   3   5      200.07      214.55     28.47 o 
  24   3   5       12.54        5.94      7.79 o 
  25   3   5      524.03      618.91     97.07 o 
  26   3   5      110.73      128.93     19.96 o 
  27   3   5      144.86      135.26     21.24 o 
  28   3   5       47.59       73.20     16.93 o 
  29   3   5      200.98      226.75     27.48 o 
  30   3   5       53.83       51.36     28.82 o 
  31   3   5        1.59       17.66     12.97 o 
  32   3   5       49.45       46.48     16.02 o 
  33   3   5       54.96       43.96     16.14 o 
  34   3   5        3.31       -2.85     12.41 o 
  35   3   5      557.79      530.58     84.97 o 
  36   3   5        2.63        8.82     14.09 o 
  37   3   5       25.80       12.87     14.08 o 
  38   3   5        1.51       -1.93     13.43 o 
  39   3   5      142.97      170.21     43.57 o 
  40   3   5       11.62       23.17     16.54 o 
  41   3   5       28.30       22.12     16.49 o 
  42   3   5        0.17       -4.04     15.18 o 
  43   3   5        3.55       31.94     18.92 o 
  44   3   5       15.90        5.40     16.75 o 
  45   3   5        0.22        8.51     17.14 o 
  46   3   5        2.77       -2.38     16.90 o 
  47   3   5      294.35      310.85     40.97 o 
  48   3   5       11.76      -11.82     23.52 o 
 -48   4   5      257.39      264.98     24.86 o 
 -47   4   5      259.34      247.68     28.11 o 
 -46   4   5        6.98       16.07     12.98 o 
 -45   4   5       44.16       50.22     15.09 o 
 -44   4   5        0.00        4.04     12.34 o 
 -43   4   5       54.53       79.66     15.28 o 
 -42   4   5        0.34        9.90     11.64 o 
 -41   4   5      481.38      524.81     47.47 o 
 -40   4   5        0.11        9.50     11.55 o 
 -39   4   5       59.67       76.59     15.63 o 
 -38   4   5        2.30       -2.36     10.12 o 
 -37   4   5      145.41      128.61     22.40 o 
 -36   4   5        3.86      -13.26      9.65 o 
 -35   4   5        2.88       18.83     11.49 o 
 -34   4   5       79.02       67.30     13.79 o 
 -33   4   5     1179.13     1100.44     41.32 o 
 -32   4   5       90.54       99.82     15.11 o 
 -31   4   5      140.59      155.57     17.88 o 
 -30   4   5      101.12       94.06     14.16 o 
 -29   4   5      810.26      758.73     62.20 o 
 -28   4   5      477.37      369.13     24.98 o 
 -27   4   5     1884.56     1810.44     54.62 o 
 -26   4   5        7.68       43.73     10.81 o 
 -25   4   5     3645.43     3340.08     76.54 o 
 -24   4   5       12.96       19.18      7.91 o 
 -23   4   5     2786.35     2670.09     63.48 o 
 -22   4   5        0.30       12.13      7.25 o 
 -21   4   5      441.37      424.87     26.45 o 
 -20   4   5       51.00       85.25     11.63 o 
 -19   4   5     1465.50     1409.30     38.65 o 
 -18   4   5       61.68       60.62      9.20 o 
 -17   4   5        7.92        1.67      7.75 o 
 -16   4   5       65.89       64.76     11.19 o 
 -15   4   5     1265.79     1279.84     41.94 o 
 -14   4   5        0.69       49.14      8.67 o 
 -13   4   5       33.51       22.13      9.40 o 
 -12   4   5       47.02       43.96      8.19 o 
 -11   4   5       51.48       43.19      8.07 o 
 -10   4   5       14.09        7.82      6.57 o 
  -9   4   5      220.27      254.76     17.11 o 
  -8   4   5       20.92       25.75      9.28 o 
  -7   4   5       15.02       27.07      7.64 o 
  -6   4   5        0.10       29.07      6.32 o 
  -5   4   5     4372.52     4003.28    110.94 o 
  -4   4   5       27.22       26.23      8.55 o 
  -3   4   5        0.03       -4.68      3.97 o 
  -2   4   5       42.90       37.48      5.80 o 
  -1   4   5      877.36     1096.27     57.32 o 
   0   4   5        8.72       28.31      5.30 o 
   1   4   5      661.01      742.64     19.26 o 
   2   4   5      124.45      153.31     20.35 o 
   3   4   5      350.48      346.80     14.53 o 
   4   4   5       80.19      142.15     13.27 o 
   5   4   5     1388.27     1434.64     46.46 o 
   6   4   5        4.49        5.08      6.13 o 
   7   4   5        1.44        3.44      6.47 o 
   8   4   5      153.77      142.96     14.46 o 
   9   4   5      230.26      221.22     13.52 o 
  10   4   5      158.89      155.68     11.36 o 
  11   4   5      481.68      550.33     27.95 o 
  12   4   5       50.66       57.52     16.81 o 
  13   4   5     3405.17     3378.69    111.38 o 
  14   4   5        0.42       20.72     13.45 o 
  15   4   5      116.65      170.23     28.17 o 
  16   4   5       37.05       36.65     16.39 o 
  17   4   5      235.94      199.81     19.74 o 
  18   4   5      199.26      253.75     19.73 o 
  19   4   5     1810.07     1780.68     57.39 o 
  20   4   5      174.51      173.59     36.53 o 
  21   4   5      556.04      538.77     28.80 o 
  22   4   5      179.77      256.45     20.39 o 
  23   4   5      121.36      154.11     17.74 o 
  24   4   5        3.38       55.78     14.16 o 
  25   4   5     2040.93     1824.79     76.06 o 
  26   4   5       15.49       62.41     11.85 o 
  27   4   5       45.32       80.91     13.88 o 
  28   4   5      236.57      257.87     74.58 o 
  29   4   5       33.80       19.54     22.60 o 
  30   4   5      193.16      114.38     34.03 o 
  31   4   5      222.64      255.96     48.15 o 
  32   4   5       32.99       11.91     22.43 o 
  33   4   5      152.49      132.73     36.25 o 
  34   4   5        0.43      -14.69     16.98 o 
  35   4   5       10.13        4.80     21.11 o 
  36   4   5        1.70      -15.22     16.56 o 
  37   4   5      145.82      134.38     39.69 o 
  38   4   5        2.66      -23.96     14.74 o 
  39   4   5       35.48       29.57     23.03 o 
  40   4   5       17.75       22.60     23.56 o 
  41   4   5       67.69       29.55     28.28 o 
  42   4   5        2.95       19.51     26.02 o 
  43   4   5        6.09       11.33     23.87 o 
  44   4   5        7.63      -15.19     22.39 o 
  45   4   5      128.46      132.68     42.59 o 
  46   4   5       51.90       86.33     37.75 o 
  47   4   5        0.01        0.48     24.75 o 
 -46   5   5       45.80       55.37     15.75 o 
 -45   5   5      544.41      629.11     36.19 o 
 -44   5   5        7.09        9.11     12.66 o 
 -43   5   5        9.74       24.50     16.41 o 
 -42   5   5        2.98      -12.53     11.26 o 
 -41   5   5        2.04       -3.91     12.42 o 
 -40   5   5       23.76       27.21     13.81 o 
 -39   5   5      158.33      190.62     21.51 o 
 -38   5   5        2.26       -5.94     11.00 o 
 -37   5   5      303.13      353.71     28.70 o 
 -36   5   5        4.28       11.21     11.16 o 
 -35   5   5        1.32        3.40     13.81 o 
 -34   5   5       21.08       11.14     10.07 o 
 -33   5   5       28.42       33.54     18.29 o 
 -32   5   5       66.26       50.98     13.50 o 
 -31   5   5      158.48      161.31     22.09 o 
 -30   5   5        0.63       -6.14     11.28 o 
 -29   5   5       77.45       75.81     13.60 o 
 -28   5   5      136.69      116.19     15.22 o 
 -27   5   5     1809.05     1728.19     53.35 o 
 -26   5   5       85.01      105.85     12.39 o 
 -25   5   5        0.46        6.28      7.20 o 
 -24   5   5       71.25       56.53     10.42 o 
 -23   5   5      900.46      905.40     32.53 o 
 -22   5   5       39.53       49.25     10.70 o 
 -21   5   5      112.54       99.16     11.73 o 
 -20   5   5      159.76      135.03     12.97 o 
 -19   5   5     2305.19     2102.44     52.52 o 
 -18   5   5        8.85       10.14      7.57 o 
 -17   5   5     2856.78     2801.79     65.04 o 
 -16   5   5       22.69       33.94      7.91 o 
 -15   5   5        0.26       -2.59      5.93 o 
 -14   5   5      105.19      110.45     11.02 o 
 -13   5   5        8.11       11.43      7.17 o 
 -12   5   5       13.15       11.11      8.88 o 
 -11   5   5      142.37      128.27     30.51 o 
 -10   5   5       24.38       50.60     13.26 o 
  -9   5   5     4931.71     4744.92    157.46 o 
  -8   5   5        1.10        6.69     10.64 o 
  -7   5   5     1003.75      887.83     57.29 o 
  -6   5   5       53.50       59.72     11.69 o 
  -5   5   5      218.80      311.53     23.25 o 
  -4   5   5        0.12        1.45      7.51 o 
  -3   5   5      396.67      371.08     24.84 o 
  -2   5   5      150.99      165.10     16.53 o 
  -1   5   5      209.75      267.44     20.89 o 
   0   5   5       73.45       82.13     12.38 o 
   1   5   5     1351.97     1304.40     45.77 o 
   2   5   5        3.52       18.49      8.21 o 
   3   5   5     1109.78     1098.20     53.10 o 
   4   5   5      155.31      149.34     14.96 o 
   5   5   5      330.64      370.89     43.26 o 
   6   5   5      262.59      268.98     19.85 o 
   7   5   5       41.99       61.52     10.22 o 
   8   5   5      192.62      308.13     25.66 o 
   9   5   5      699.12      750.28     30.41 o 
  10   5   5       32.78       36.71     13.57 o 
  11   5   5      748.53      832.04     45.01 o 
  12   5   5       37.36       54.54     22.56 o 
  13   5   5     1416.58     1459.96    117.53 o 
  14   5   5        0.04       18.96     12.00 o 
  15   5   5      660.50      589.11     42.86 o 
  16   5   5       19.94       42.47     14.15 o 
  17   5   5      855.69      834.28    112.86 o 
  18   5   5        4.68       49.92     36.51 o 
  19   5   5       27.88       55.11     17.69 o 
  20   5   5       74.85       81.94     18.28 o 
  21   5   5      636.65      667.57     47.70 o 
  22   5   5       66.58       57.52     16.50 o 
  23   5   5        2.09        6.87     11.32 o 
  24   5   5       72.14       53.62     15.90 o 
  25   5   5      114.32       64.22     16.95 o 
  26   5   5      158.32      158.13     33.75 o 
  27   5   5       80.13      102.34     33.04 o 
  28   5   5       57.80       32.34     14.74 o 
  29   5   5      154.75      197.38     34.52 o 
  30   5   5        2.56       -0.11     21.15 o 
  31   5   5       14.68        4.82     19.43 o 
  32   5   5       22.04       27.77     24.20 o 
  33   5   5        7.04      -20.71     15.42 o 
  34   5   5       56.76       53.72     27.76 o 
  35   5   5       32.84        9.02     23.88 o 
  36   5   5        0.07      -28.45     14.82 o 
  37   5   5       63.02       63.25     30.79 o 
  38   5   5       11.78       18.82     23.78 o 
  39   5   5      882.87      774.19     92.86 o 
  40   5   5        8.52        3.19     24.12 o 
  41   5   5       20.90       31.31     27.70 o 
  42   5   5        7.14       15.38     24.92 o 
  43   5   5        3.86        0.33     24.24 o 
  44   5   5        6.69       39.67     33.11 o 
  45   5   5      756.18      717.30     93.18 o 
 -44   6   5        0.57        0.28     15.80 o 
 -43   6   5        5.24      -10.26     14.27 o 
 -42   6   5        0.41        9.16     15.67 o 
 -41   6   5      240.66      268.72     30.69 o 
 -40   6   5        1.85        3.92     13.94 o 
 -39   6   5       54.93       46.96     17.35 o 
 -38   6   5        1.53       24.06     15.26 o 
 -37   6   5      461.44      460.54     37.84 o 
 -36   6   5       35.41       50.16     18.29 o 
 -35   6   5      269.30      263.44     28.52 o 
 -34   6   5        6.15       32.10     14.40 o 
 -33   6   5      155.25      141.55     21.01 o 
 -32   6   5      181.90      216.29     25.18 o 
 -31   6   5        0.00      -14.62      9.95 o 
 -30   6   5       12.02       34.94     13.65 o 
 -29   6   5      316.33      262.02     27.18 o 
 -28   6   5       16.12        6.09     11.20 o 
 -27   6   5       11.24        2.85     16.34 o 
 -26   6   5        6.11       12.92      9.75 o 
 -25   6   5       30.97       38.75     11.62 o 
 -24   6   5       49.46       60.31     12.21 o 
 -23   6   5      438.79      465.45     28.51 o 
 -22   6   5       16.71       36.01     10.43 o 
 -21   6   5      216.55      158.14     20.40 o 
 -20   6   5        2.10        1.44      8.41 o 
 -19   6   5      141.22      132.49     16.07 o 
 -18   6   5      346.19      257.92     20.76 o 
 -17   6   5     2144.68     2014.28     59.50 o 
 -16   6   5       36.03       89.39     19.75 o 
 -15   6   5     1674.56     1583.31     58.21 o 
 -14   6   5        5.06       15.68      8.56 o 
 -13   6   5      996.61     1055.83     56.32 o 
 -12   6   5       84.85      140.10     15.89 o 
 -11   6   5     1688.12     1744.20     76.17 o 
 -10   6   5      255.97      269.93     23.58 o 
  -9   6   5      291.75      311.87     25.48 o 
  -8   6   5       70.63      106.25     16.71 o 
  -7   6   5     1726.71     1897.30    125.42 o 
  -6   6   5        4.27        5.41     18.57 o 
  -5   6   5      173.14      178.27     28.54 o 
  -4   6   5        0.30       -3.06     10.75 o 
  -3   6   5      340.97      346.23     25.71 o 
  -2   6   5       40.62       47.90     11.22 o 
  -1   6   5       43.28       58.50     12.33 o 
   0   6   5       58.44       59.20     12.67 o 
   1   6   5     1291.81     1273.25     81.13 o 
   2   6   5       30.96       10.35      8.93 o 
   3   6   5        2.37      -10.35      7.10 o 
   4   6   5       13.19       14.48      9.03 o 
   5   6   5      564.19      546.17     43.92 o 
   6   6   5       16.05       20.11     12.76 o 
   7   6   5     1320.45     1386.94     61.42 o 
   8   6   5        4.64        5.07      8.03 o 
   9   6   5      162.13      124.88     39.82 o 
  10   6   5       76.98       73.58     17.21 o 
  11   6   5     2682.29     2537.43    117.50 o 
  12   6   5       10.06       54.93     16.18 o 
  13   6   5     1412.63     1345.81     78.88 o 
  14   6   5       28.21       55.95     23.53 o 
  15   6   5     2688.14     2830.18    115.41 o 
  16   6   5      128.14      142.82     40.97 o 
  17   6   5     1082.09     1013.23     54.47 o 
  18   6   5      158.40      146.00     23.47 o 
  19   6   5       48.44       25.93     14.72 o 
  20   6   5        0.59       48.61     15.61 o 
  21   6   5       27.37       35.82     15.49 o 
  22   6   5       24.22       55.75     17.74 o 
  23   6   5        7.42       15.24     13.59 o 
  24   6   5       70.05       90.56     22.38 o 
  25   6   5      465.71      460.54     42.39 o 
  26   6   5        2.50       -0.80     12.56 o 
  27   6   5      293.75      284.51     33.45 o 
  28   6   5        0.48        5.01     13.78 o 
  29   6   5        5.91        5.80     18.58 o 
  30   6   5       34.54       19.62     18.99 o 
  31   6   5      434.45      370.33     60.50 o 
  32   6   5       74.92       20.07     29.13 o 
  33   6   5        1.08       38.57     27.33 o 
  34   6   5        2.30      -32.24     18.97 o 
  35   6   5      100.94       92.24     36.19 o 
  36   6   5        3.00       40.30     30.53 o 
  37   6   5      746.32      906.79    100.73 o 
  38   6   5       25.43       93.61     30.68 o 
  39   6   5        0.95       -8.51     23.96 o 
  40   6   5       39.42       23.30     30.43 o 
  41   6   5       73.98      158.94     47.07 o 
  42   6   5       39.50       15.57     30.16 o 
  43   6   5      404.86      355.33     69.83 o 
 -42   7   5       31.45       22.64     17.54 o 
 -41   7   5       28.70       54.37     18.93 o 
 -40   7   5        7.56       37.54     17.46 o 
 -39   7   5       25.07       -4.49     19.12 o 
 -38   7   5       17.45       32.43     17.11 o 
 -37   7   5       91.71       74.94     19.76 o 
 -36   7   5       51.28       88.52     29.55 o 
 -35   7   5      134.84      171.14     24.56 o 
 -34   7   5       26.92       10.79     14.36 o 
 -33   7   5      465.80      466.45     37.70 o 
 -32   7   5       46.51       59.14     16.63 o 
 -31   7   5       56.53       60.17     17.70 o 
 -30   7   5       84.70      152.40     24.47 o 
 -29   7   5      754.28      714.11     45.22 o 
 -28   7   5      103.45      126.40     19.52 o 
 -27   7   5      187.58      160.31     22.40 o 
 -26   7   5      181.77      189.32     19.23 o 
 -25   7   5      598.50      518.49     31.42 o 
 -24   7   5      121.01       90.43     14.89 o 
 -23   7   5       13.40       31.26     10.95 o 
 -22   7   5        4.10       19.78     10.77 o 
 -21   7   5      579.09      538.25     40.26 o 
 -20   7   5        3.07        2.40      8.82 o 
 -19   7   5      390.79      354.29     33.27 o 
 -18   7   5       18.89       24.80     13.00 o 
 -17   7   5       43.66       35.75     10.90 o 
 -16   7   5        2.97       11.65      9.16 o 
 -15   7   5      126.36      116.96     15.34 o 
 -14   7   5        1.05        9.61      9.30 o 
 -13   7   5        0.02       -6.31      7.91 o 
 -12   7   5       17.92       35.17     10.87 o 
 -11   7   5     2657.18     2703.64     79.76 o 
 -10   7   5       69.69       81.48     15.45 o 
  -9   7   5      320.40      293.87     47.24 o 
  -8   7   5        5.93       16.04     12.09 o 
  -7   7   5     2059.10     1975.17     67.02 o 
  -6   7   5        2.42       -8.96     10.56 o 
  -5   7   5      565.43      519.21     33.56 o 
  -4   7   5      140.38      182.34     23.22 o 
  -3   7   5      643.77      593.83     39.32 o 
  -2   7   5       45.96       60.39     16.95 o 
  -1   7   5      406.88      391.38     28.73 o 
   0   7   5      300.90      271.86     23.62 o 
   1   7   5     1453.89     1415.05     52.19 o 
   2   7   5        7.10       24.77     11.19 o 
   3   7   5     3902.17     3753.67    122.89 o 
   4   7   5       94.23      116.68     16.23 o 
   5   7   5       22.50       41.82     12.08 o 
   6   7   5       68.61       73.58     14.83 o 
   7   7   5     1112.37     1050.03     56.56 o 
   8   7   5       31.23       41.42     16.38 o 
   9   7   5     1170.53     1125.44     59.38 o 
  10   7   5       39.29       98.81     20.52 o 
  11   7   5      954.23      927.01     61.87 o 
  12   7   5        6.92       13.92     13.62 o 
  13   7   5      265.77      200.08     31.71 o 
  14   7   5       23.85        9.46     14.51 o 
  15   7   5      141.48      174.33     50.12 o 
  16   7   5      128.02      104.59     22.89 o 
  17   7   5      149.40      129.41     23.70 o 
  18   7   5       20.19        4.05     23.25 o 
  19   7   5        0.33       10.23     13.49 o 
  20   7   5        1.03       13.78     14.70 o 
  21   7   5      543.61      532.06     46.01 o 
  22   7   5        5.04        5.36     14.24 o 
  23   7   5       91.85      112.03     46.41 o 
  24   7   5      135.67      166.07     26.66 o 
  25   7   5      246.75      305.32     54.04 o 
  26   7   5      162.19       99.69     22.73 o 
  27   7   5     1188.55     1117.86     74.43 o 
  28   7   5       89.68      139.87     40.02 o 
  29   7   5        0.10       17.07     16.20 o 
  30   7   5      131.67      115.99     25.54 o 
  31   7   5       69.80       35.73     20.20 o 
  32   7   5       38.84       91.81     37.82 o 
  33   7   5        9.33       44.57     33.07 o 
  34   7   5       23.23       59.03     35.82 o 
  35   7   5      732.56      778.76     96.38 o 
  36   7   5       60.22       60.48     34.50 o 
  37   7   5       43.84      149.25     46.97 o 
  38   7   5        5.58       20.23     30.49 o 
  39   7   5       42.42       77.66     37.53 o 
  40   7   5      106.77      135.36     47.39 o 
  41   7   5       71.85      142.31     47.95 o 
 -39   8   5      123.89       93.74     32.07 o 
 -38   8   5        0.77       19.24     16.54 o 
 -37   8   5       27.37       70.27     19.66 o 
 -36   8   5       28.61       29.19     24.92 o 
 -35   8   5        1.68        1.33     20.43 o 
 -34   8   5        1.24       13.58     15.37 o 
 -33   8   5      170.62      212.12     27.48 o 
 -32   8   5        0.75        9.17     15.50 o 
 -31   8   5      682.21      629.49     44.45 o 
 -30   8   5        4.89        9.33     14.47 o 
 -29   8   5      821.95      805.57     50.02 o 
 -28   8   5        0.00       -4.17     11.56 o 
 -27   8   5        6.08       17.42     13.09 o 
 -26   8   5       44.03       27.27     11.99 o 
 -25   8   5      154.21      111.20     16.84 o 
 -24   8   5       29.87       45.65     12.67 o 
 -23   8   5      309.72      291.90     24.58 o 
 -22   8   5       33.74       28.78     14.34 o 
 -21   8   5        9.53       -0.39      9.39 o 
 -20   8   5        9.07        5.43     10.03 o 
 -19   8   5      150.05      179.20     19.30 o 
 -18   8   5       51.58       24.62     12.20 o 
 -17   8   5       85.99       60.90     19.17 o 
 -16   8   5        0.72        8.54     10.08 o 
 -15   8   5      134.54      142.16     17.21 o 
 -14   8   5        0.14        5.75      9.88 o 
 -13   8   5     1527.65     1463.22     57.24 o 
 -12   8   5        4.25       13.71     10.49 o 
 -11   8   5      386.59      347.94     25.71 o 
 -10   8   5       28.74       41.99     13.91 o 
  -9   8   5       13.85       15.57     13.66 o 
  -8   8   5      137.53      164.91     20.79 o 
  -7   8   5        1.35        5.04     10.55 o 
  -6   8   5       30.15       41.27     15.52 o 
  -5   8   5      165.96      202.96     22.75 o 
  -4   8   5        9.70       -7.58     15.37 o 
  -3   8   5      106.07      108.35     26.43 o 
  -2   8   5       19.95       12.52     26.22 o 
  -1   8   5      211.14      291.19     26.36 o 
   0   8   5        5.54       17.18     10.92 o 
   1   8   5      343.35      386.82     46.78 o 
   2   8   5        0.36       -9.40      9.34 o 
   3   8   5        0.00       -1.92     18.20 o 
   4   8   5        6.60       -7.29      9.20 o 
   5   8   5     1364.31     1287.41     50.76 o 
   6   8   5       34.24       36.64     16.50 o 
   7   8   5      169.43      179.65     28.02 o 
   8   8   5       28.37        5.18     19.43 o 
   9   8   5      603.14      579.93     48.75 o 
  10   8   5       39.28       80.17     20.73 o 
  11   8   5     1176.50     1025.16     58.13 o 
  12   8   5       91.66      114.07     22.95 o 
  13   8   5        3.52       22.99     15.88 o 
  14   8   5       11.28       -4.45     13.71 o 
  15   8   5      110.74      104.10     24.33 o 
  16   8   5       53.14       42.84     18.09 o 
  17   8   5       51.84       76.85     20.66 o 
  18   8   5       17.70       27.21     17.04 o 
  19   8   5       23.58       44.52     19.08 o 
  20   8   5        0.64      -14.08     11.42 o 
  21   8   5      124.07      101.66     24.35 o 
  22   8   5        4.99        6.99     15.28 o 
  23   8   5       12.54       34.39     22.89 o 
  24   8   5       18.88       18.55     17.42 o 
  25   8   5      180.61      155.13     30.99 o 
  26   8   5       32.92       65.39     22.21 o 
  27   8   5      212.69      288.36     38.41 o 
  28   8   5        6.94       20.30     18.22 o 
  29   8   5       17.96       14.11     18.45 o 
  30   8   5      276.61      300.18     67.62 o 
  31   8   5      300.33      369.64     96.95 o 
  32   8   5        3.79       20.20     19.94 o 
  33   8   5       83.11       43.80     23.46 o 
  34   8   5       20.08       35.10     35.92 o 
  35   8   5        0.49      -16.37     29.86 o 
  36   8   5        0.79       18.43     30.01 o 
  37   8   5      213.80      261.13     61.84 o 
  38   8   5        7.13       21.75     33.90 o 
 -35   9   5       84.85       69.82     19.82 o 
 -34   9   5        8.85        3.53     15.39 o 
 -33   9   5       58.31       72.58     19.55 o 
 -32   9   5       93.93      105.47     21.40 o 
 -31   9   5       83.25       53.79     18.36 o 
 -30   9   5        2.78       18.21     14.83 o 
 -29   9   5       94.29       91.46     28.95 o 
 -28   9   5       91.01       81.44     23.29 o 
 -27   9   5      331.99      439.10     36.60 o 
 -26   9   5        1.31       18.42     11.84 o 
 -25   9   5       50.49       38.83     12.95 o 
 -24   9   5        0.19        2.73     10.47 o 
 -23   9   5      296.87      276.66     24.32 o 
 -22   9   5        0.93       15.37     11.25 o 
 -21   9   5        5.16        1.69     10.62 o 
 -20   9   5       57.74       46.31     13.04 o 
 -19   9   5      369.93      350.04     33.73 o 
 -18   9   5        1.96      -12.78      8.93 o 
 -17   9   5       87.65       92.28     23.82 o 
 -16   9   5        4.94       18.70     11.08 o 
 -15   9   5       36.21       73.91     14.87 o 
 -14   9   5       44.67       39.61     14.13 o 
 -13   9   5      117.84      104.27     16.67 o 
 -12   9   5      199.14      144.63     18.62 o 
 -11   9   5       26.16       16.65     11.99 o 
 -10   9   5        3.61       13.42     10.84 o 
  -9   9   5      120.40      128.40     25.59 o 
  -8   9   5       36.30       25.72     13.44 o 
  -7   9   5       44.29       31.23     18.47 o 
  -6   9   5        8.84       39.07     13.67 o 
  -5   9   5     1090.25     1040.17     48.67 o 
  -4   9   5        4.61       21.14     17.12 o 
  -3   9   5      514.26      476.73     35.04 o 
  -2   9   5        0.16       11.26     12.38 o 
  -1   9   5      449.60      432.96     33.08 o 
   0   9   5       27.99       29.42     13.55 o 
   1   9   5     1096.95      934.41     58.70 o 
   2   9   5       46.41       28.71     12.99 o 
   3   9   5      447.79      530.53     36.78 o 
   4   9   5      188.19      170.73     29.37 o 
   5   9   5     1240.70     1174.43     64.73 o 
   6   9   5      108.60       82.68     21.96 o 
   7   9   5      773.39      733.71     57.05 o 
   8   9   5       27.01       38.54     19.41 o 
   9   9   5      122.90      113.95     46.62 o 
  10   9   5       10.83       -6.03     14.89 o 
  11   9   5      233.92      265.50     49.08 o 
  12   9   5       81.60       58.96     35.75 o 
  13   9   5      363.09      400.68     43.03 o 
  14   9   5        5.02       15.79     16.68 o 
  15   9   5      301.35      318.70     47.67 o 
  16   9   5       30.62       -4.57     14.63 o 
  17   9   5        0.27      -16.66     14.00 o 
  18   9   5        4.10       -9.45     13.50 o 
  19   9   5        1.61       14.54     17.53 o 
  20   9   5       14.84        9.28     15.54 o 
  21   9   5      210.58      189.80     32.29 o 
  22   9   5       12.30       -0.10     15.60 o 
  23   9   5      120.42      153.47     30.41 o 
  24   9   5       10.15        8.96     16.59 o 
  25   9   5       95.43      103.25     26.96 o 
  26   9   5      210.14      170.79     31.50 o 
  27   9   5       54.57       41.06     28.97 o 
  28   9   5       53.35       61.44     26.67 o 
  29   9   5      263.04      264.05     46.94 o 
  30   9   5        2.42        1.20     17.59 o 
  31   9   5      293.15      241.25     64.94 o 
  32   9   5        0.19        3.04     19.09 o 
  33   9   5      234.36      288.57     42.26 o 
  34   9   5       18.85       31.78     22.65 o 
 -30  10   5        7.22        8.57     20.01 o 
 -29  10   5      324.65      321.22     49.42 o 
 -28  10   5       21.25       39.89     23.68 o 
 -27  10   5       63.58       49.48     30.10 o 
 -26  10   5        1.75       -8.83     47.01 o 
 -25  10   5       71.05       91.73     22.71 o 
 -24  10   5        1.41        9.01     11.28 o 
 -23  10   5       14.49       13.05     12.31 o 
 -22  10   5       46.15       31.84     13.66 o 
 -21  10   5       62.78       59.48     15.19 o 
 -20  10   5        4.04       -6.79     10.24 o 
 -19  10   5       75.00       71.25     15.76 o 
 -18  10   5       87.24       84.75     16.66 o 
 -17  10   5       56.78       69.29     15.21 o 
 -16  10   5       18.89       15.47     11.66 o 
 -15  10   5        8.92       22.67     12.63 o 
 -14  10   5        5.35        1.99     13.65 o 
 -13  10   5      254.72      263.27     25.73 o 
 -12  10   5        4.38       -0.99     10.58 o 
 -11  10   5      164.30      191.36     21.30 o 
 -10  10   5       42.46       42.81     13.26 o 
  -9  10   5     1149.19     1165.86     61.01 o 
  -8  10   5        2.38      -13.22     10.61 o 
  -7  10   5       35.47       44.37     15.73 o 
  -6  10   5       26.92        9.94     12.76 o 
  -5  10   5       78.12       73.59     22.14 o 
  -4  10   5       16.65        9.01     12.39 o 
  -3  10   5      118.55      122.25     19.74 o 
  -2  10   5       75.54       44.99     15.29 o 
  -1  10   5       13.23        2.56     12.00 o 
   0  10   5        0.03      -14.47     10.69 o 
   1  10   5      116.78      135.12     21.11 o 
   2  10   5       55.31       62.67     16.94 o 
   3  10   5       47.29       69.94     23.29 o 
   4  10   5       36.47       31.62     30.14 o 
   5  10   5      290.85      290.12     47.38 o 
   6  10   5       19.19       -4.32     27.31 o 
   7  10   5      147.88      173.49     30.31 o 
   8  10   5       38.78       33.21     19.28 o 
   9  10   5      318.37      242.92     35.52 o 
  10  10   5       40.41       69.05     22.41 o 
  11  10   5      221.12      165.40     31.28 o 
  12  10   5        2.60       28.08     18.30 o 
  13  10   5      393.68      350.58     41.96 o 
  14  10   5        3.54       -1.29     17.34 o 
  15  10   5      111.48      160.85     30.86 o 
  16  10   5       39.10       47.93     22.52 o 
  17  10   5       77.13       53.57     39.29 o 
  18  10   5       96.52       48.61     21.29 o 
  19  10   5        3.71      -10.02     15.80 o 
  20  10   5        9.71       23.58     28.17 o 
  21  10   5       29.22       18.94     18.76 o 
  22  10   5       38.64       37.54     21.11 o 
  23  10   5       81.95       77.15     25.95 o 
  24  10   5        6.37       -2.89     18.13 o 
  25  10   5      268.87      401.45     48.41 o 
  26  10   5        0.58        7.25     18.09 o 
  27  10   5       79.56       80.52     27.94 o 
  28  10   5       20.16       42.60     24.06 o 
  29  10   5       13.67       22.08     21.71 o 
 -24  11   5       11.57      -13.13     27.27 o 
 -23  11   5       42.30       47.90     24.21 o 
 -22  11   5        0.02      -32.01     16.84 o 
 -21  11   5        0.14      -11.57     29.06 o 
 -20  11   5        0.08      -11.37     18.24 o 
 -19  11   5       29.34       43.24     23.10 o 
 -18  11   5       12.08       20.05     20.49 o 
 -17  11   5        8.63       12.12     19.17 o 
 -16  11   5       21.45       13.72     20.31 o 
 -15  11   5       10.46       -5.10     18.27 o 
 -14  11   5       83.92       81.20     28.31 o 
 -13  11   5       76.07       85.65     53.36 o 
 -12  11   5       91.96       85.67     25.75 o 
 -11  11   5      141.51       67.81     23.82 o 
 -10  11   5       41.22       22.14     20.41 o 
  -9  11   5        0.82      -20.03     15.50 o 
  -8  11   5       38.42        4.05     18.60 o 
  -7  11   5        0.78      -23.74     15.12 o 
  -6  11   5       25.62       29.09     20.29 o 
  -5  11   5       35.74       26.11     20.16 o 
  -4  11   5        1.30       34.75     20.90 o 
  -3  11   5      158.84      145.50     85.15 o 
  -2  11   5        8.55        7.51     16.97 o 
  -1  11   5      161.08      183.56     31.38 o 
   0  11   5       62.49       72.19     36.58 o 
   1  11   5       90.48       69.38     34.80 o 
   2  11   5       80.57       87.53     38.53 o 
   3  11   5       11.74       11.26     18.39 o 
   4  11   5       54.75       55.78     22.14 o 
   5  11   5      315.95      354.13     60.63 o 
   6  11   5       81.45       72.24     23.88 o 
   7  11   5      220.14      194.55     54.19 o 
   8  11   5       53.54       48.14     23.14 o 
   9  11   5       28.08      -15.18     23.61 o 
  10  11   5        2.34      -15.61     15.80 o 
  11  11   5      269.57      302.06     40.76 o 
  12  11   5       65.64       86.27     41.30 o 
  13  11   5      800.63      795.49     80.63 o 
  14  11   5       83.03      147.19     30.79 o 
  15  11   5        5.35      -21.85     17.55 o 
  16  11   5       26.54       32.70     22.68 o 
  17  11   5       37.94       73.05     27.44 o 
  18  11   5        3.05       22.96     32.99 o 
  19  11   5        8.31        9.09     41.01 o 
  20  11   5        0.85      -29.67     17.73 o 
  21  11   5       54.72       69.90     26.47 o 
  22  11   5        0.61        8.81     21.16 o 
  23  11   5       27.75       43.26     33.48 o 
 -14  12   5       75.35       40.95     24.99 o 
 -13  12   5        4.26       -3.00     20.17 o 
 -12  12   5        1.31       12.67     22.09 o 
 -11  12   5       96.37      121.41     28.07 o 
 -10  12   5       21.72       -5.44     20.38 o 
  -9  12   5       25.57       41.83     24.38 o 
  -8  12   5       22.82       21.99     20.35 o 
  -7  12   5       12.27       24.42     20.54 o 
  -6  12   5        6.79       39.31     22.47 o 
  -5  12   5       96.04       72.03     25.90 o 
  -4  12   5        4.61       -2.66     19.70 o 
  -3  12   5        9.85       79.16     38.04 o 
  -2  12   5       13.68       -2.49     27.30 o 
  -1  12   5        4.22        9.32     28.93 o 
   0  12   5        8.55       -9.74     29.64 o 
   1  12   5      128.57      148.23     48.33 o 
   2  12   5        5.83      -20.30     28.13 o 
   3  12   5      104.24       87.41     40.83 o 
   4  12   5        0.27      -11.78     27.58 o 
   5  12   5      118.81       68.14     38.44 o 
   6  12   5      124.21      200.61     53.19 o 
   7  12   5      395.25      365.33     68.97 o 
   8  12   5      116.48      110.86     43.67 o 
   9  12   5       41.36       46.43     35.39 o 
  10  12   5        0.09        8.27     27.73 o 
  11  12   5       59.29       86.88     39.81 o 
  12  12   5        0.00       12.71     31.63 o 
  13  12   5      180.12      133.24     47.00 o 
  14  12   5        5.81      -15.92     26.90 o 
 -49   0   6       21.04       36.05     17.76 o 
 -48   0   6      111.68      100.21     42.56 o 
 -47   0   6        0.15       11.68     16.09 o 
 -46   0   6      449.41      515.13     79.63 o 
 -45   0   6      203.57      219.09     38.64 o 
 -44   0   6      100.74      103.42     21.13 o 
 -43   0   6       85.63       90.66     30.24 o 
 -42   0   6       38.94       96.98     24.52 o 
 -41   0   6       59.70       44.38     20.23 o 
 -40   0   6      407.86      444.65     52.76 o 
 -39   0   6       11.00       43.80     15.56 o 
 -38   0   6      360.11      391.23     53.57 o 
 -37   0   6        0.03        8.87     11.37 o 
 -36   0   6      116.67      156.29     35.94 o 
 -35   0   6      140.15      161.95     21.62 o 
 -34   0   6      157.93      174.70     22.79 o 
 -33   0   6      720.87      649.59     45.83 o 
 -32   0   6     2357.94     2055.80     87.62 o 
 -31   0   6      437.04      454.12     45.65 o 
 -30   0   6       54.80       48.85     22.25 o 
 -29   0   6      994.36     1181.56     48.88 o 
 -28   0   6     1815.90     1876.56     65.87 o 
 -27   0   6       86.42       97.56     22.12 o 
 -26   0   6      323.50      317.18     29.01 o 
 -25   0   6      996.67      974.61     42.12 o 
 -24   0   6       70.55       50.66     12.65 o 
 -23   0   6       19.97      287.27     26.15 o 
 -22   0   6      897.50      880.75     37.99 o 
 -21   0   6      231.10      273.70     23.07 o 
 -20   0   6      807.21      811.87     47.09 o 
 -19   0   6        1.15      113.29     17.01 o 
 -18   0   6      583.57      582.66     30.12 o 
 -17   0   6       44.01       85.31     12.05 o 
 -16   0   6      920.65      832.13     33.81 o 
 -15   0   6       53.76       56.85     13.20 o 
 -14   0   6     9687.04     9693.23    292.70 o 
 -13   0   6       15.21      131.33     20.04 o 
 -12   0   6      638.73      671.86     36.14 o 
 -10   0   6      526.57      689.65     29.47 o 
  -9   0   6       11.08       11.70      6.63 o 
  -8   0   6      187.26      198.51     34.96 o 
  -7   0   6        0.00       44.18     10.77 o 
  -6   0   6     1159.69     1110.36     48.19 o 
  -5   0   6        5.52       31.00      9.74 o 
  -4   0   6     1156.91     1283.58     52.71 o 
  -3   0   6        4.15       -4.89      6.09 o 
  -2   0   6        8.03       21.37      8.29 o 
  -1   0   6        3.99       -2.36      6.60 o 
   0   0   6      849.98     1014.53     44.13 o 
   1   0   6       11.15       17.55      8.35 o 
   2   0   6       15.57        2.19      6.56 o 
   3   0   6       41.96       59.45     11.49 o 
   5   0   6        9.31        3.72     19.77 o 
   6   0   6     2199.57     1049.54     57.96 o 
   7   0   6       16.27       20.75      8.50 o 
   8   0   6       35.69       51.24     16.54 o 
   9   0   6        1.22        9.15      7.55 o 
  10   0   6    14182.02    15063.72    444.97 o 
  11   0   6       70.33      109.66     14.07 o 
  12   0   6     6727.89     6803.55    221.75 o 
  14   0   6     1912.15     1873.80    105.70 o 
  15   0   6       45.05       51.82     19.49 o 
  16   0   6     1573.56     1692.23     99.50 o 
  17   0   6      111.77      119.53     27.13 o 
  18   0   6     6198.13     6012.93    278.50 o 
  19   0   6      129.05      137.86     29.20 o 
  20   0   6     4615.26     4474.07    217.40 o 
  21   0   6      101.91      140.65     30.99 o 
  22   0   6    12336.28    11850.78    519.55 o 
  23   0   6       28.25       47.86     22.10 o 
  24   0   6     3464.22     3020.25    160.54 o 
  25   0   6       55.89       64.64     23.85 o 
  26   0   6      145.51      128.61     32.18 o 
  27   0   6      207.48      179.35     36.32 o 
  28   0   6     8890.40     8165.22    373.91 o 
  29   0   6       53.01       74.37     25.77 o 
  30   0   6      605.19      575.19     65.81 o 
  31   0   6      161.13      208.27     40.18 o 
  32   0   6       53.03       34.50     20.81 o 
  33   0   6        9.93       21.64     19.68 o 
  34   0   6      495.03      486.36     62.94 o 
  35   0   6       17.04       12.63     19.88 o 
  36   0   6       64.91       35.95     23.80 o 
  37   0   6        0.56       33.89     24.53 o 
  38   0   6      376.64      564.40     71.98 o 
  39   0   6        1.40       80.95     33.80 o 
  40   0   6      339.51      416.82     63.42 o 
  41   0   6        8.68        0.32     21.60 o 
  42   0   6      947.38     1023.65    103.32 o 
  43   0   6       38.41       54.91     30.76 o 
  44   0   6      812.05      888.48     98.28 o 
  45   0   6       19.53       46.40     32.75 o 
  46   0   6      254.54      342.57     63.98 o 
  47   0   6      215.54      252.20     56.55 o 
  48   0   6      213.42      215.72     53.57 o 
 -48   1   6        0.05       -8.57     11.71 o 
 -47   1   6        0.26       -4.71     10.15 o 
 -46   1   6       60.34       48.02     12.48 o 
 -45   1   6       19.66       15.89     10.83 o 
 -44   1   6      574.19      648.95     32.28 o 
 -43   1   6       44.45       53.18     12.74 o 
 -42   1   6      313.07      330.59     28.04 o 
 -41   1   6       74.37       56.46     12.17 o 
 -40   1   6      145.82      215.90     18.66 o 
 -39   1   6      174.69      201.38     17.70 o 
 -38   1   6      321.01      349.55     22.78 o 
 -37   1   6       41.75       56.04     11.21 o 
 -36   1   6      808.00      890.16     35.62 o 
 -35   1   6      103.20      135.52     14.90 o 
 -34   1   6     1408.63     1343.43     38.98 o 
 -33   1   6       44.47       77.30     12.74 o 
 -32   1   6        0.19        9.53      8.13 o 
 -31   1   6      163.33      224.77     17.19 o 
 -30   1   6      133.89      150.25     13.99 o 
 -29   1   6       28.25       22.17      8.17 o 
 -28   1   6     3134.11     2917.31     64.68 o 
 -27   1   6      180.21      253.79     16.94 o 
 -26   1   6     3616.36     3479.25     80.00 o 
 -25   1   6        0.76       29.87      9.98 o 
 -24   1   6     3857.18     3586.63     81.28 o 
 -23   1   6        1.70       27.78      7.68 o 
 -22   1   6     4344.82     4311.03     95.18 o 
 -21   1   6        0.44       12.27      6.09 o 
 -20   1   6     3635.82     3680.81     80.86 o 
 -19   1   6       73.37      145.05     12.48 o 
 -18   1   6      840.38      844.21     38.72 o 
 -17   1   6        6.66       84.85     11.13 o 
 -16   1   6      684.41      668.25     20.05 o 
 -15   1   6       34.29       36.28      6.02 o 
 -14   1   6     1062.45      998.07     24.78 o 
 -13   1   6      354.37      369.78     16.44 o 
 -12   1   6     6533.75     6497.78    109.95 o 
 -11   1   6      247.35      300.95     15.60 o 
 -10   1   6      543.59      580.51     18.32 o 
  -9   1   6      251.35      284.69     17.34 o 
  -8   1   6     2440.60     2554.31     52.31 o 
  -7   1   6       91.46      103.13      8.64 o 
  -6   1   6      781.93      889.22     25.83 o 
  -5   1   6       75.07      218.35     22.59 o 
  -4   1   6      639.73      578.25     19.70 o 
  -3   1   6       24.45       33.16      6.37 o 
  -2   1   6     4153.64     4169.96     85.78 o 
  -1   1   6        2.69       15.15      5.13 o 
   0   1   6      494.43      546.33     18.76 o 
   1   1   6        1.28       80.76      8.90 o 
   2   1   6        1.30        5.50      4.94 o 
   3   1   6       29.35       37.88     11.75 o 
   4   1   6     8236.81     8576.84    184.49 o 
   5   1   6       71.16       88.77      7.87 o 
   6   1   6      963.37     1148.24     28.99 o 
   7   1   6       41.40       80.77      7.30 o 
   8   1   6      824.41      754.68     36.32 o 
   9   1   6        5.39       13.28      4.12 o 
  10   1   6     2141.58     2130.85     51.67 o 
  11   1   6        8.92      143.32     19.15 o 
  12   1   6     1004.95     1024.71     59.44 o 
  13   1   6        9.79        9.31      9.92 o 
  14   1   6       25.16       16.66     11.03 o 
  15   1   6        8.76       22.03     25.07 o 
  16   1   6     4153.11     4113.02    141.00 o 
  17   1   6        3.79       27.45     26.35 o 
  18   1   6     2018.45     2038.75     81.50 o 
  19   1   6       92.66      152.62     21.12 o 
  20   1   6      949.86      928.44     48.44 o 
  21   1   6       27.24      130.06     25.33 o 
  22   1   6     1504.23     1450.91     65.56 o 
  23   1   6       11.88      126.85     21.31 o 
  24   1   6     1273.04     1315.43    113.45 o 
  25   1   6       12.10      105.02     20.00 o 
  26   1   6     5492.98     5506.40    186.68 o 
  27   1   6       69.79      120.24     22.29 o 
  28   1   6      288.25      235.32     58.72 o 
  29   1   6      136.61      159.46     24.87 o 
  30   1   6     1171.11     1201.36     82.68 o 
  31   1   6        3.72       -3.46     14.44 o 
  32   1   6        4.03       -0.87     12.63 o 
  33   1   6        8.21       50.03     30.10 o 
  34   1   6      194.64      201.76     29.24 o 
  35   1   6       12.60       56.32     19.63 o 
  36   1   6       24.79       14.60     33.19 o 
  37   1   6        0.88       32.77     17.11 o 
  38   1   6       25.12       27.88     17.35 o 
  39   1   6        4.05       14.09     15.06 o 
  40   1   6      238.62      342.00     40.38 o 
  41   1   6        5.88       35.86     59.13 o 
  42   1   6      120.54      102.71     25.92 o 
  43   1   6       14.64       40.27     19.81 o 
  44   1   6      115.33      176.09     32.93 o 
  45   1   6       32.30       23.96     19.77 o 
  46   1   6      456.58      452.24     55.80 o 
  47   1   6        4.24        9.53     27.02 o 
  48   1   6     1641.25     1844.13     95.48 o 
 -48   2   6      478.00      590.55     37.02 o 
 -47   2   6       11.26       21.47     13.42 o 
 -46   2   6        8.64        2.90     12.17 o 
 -45   2   6       20.66       28.65     12.83 o 
 -44   2   6      144.08      158.35     19.35 o 
 -43   2   6       42.09       45.89     14.17 o 
 -42   2   6       88.27      125.23     17.76 o 
 -41   2   6       16.02       15.66     12.74 o 
 -40   2   6       22.34       24.27     10.24 o 
 -39   2   6       34.71       53.39     11.46 o 
 -38   2   6      570.47      572.17     28.63 o 
 -37   2   6        3.92       17.89      8.94 o 
 -36   2   6       63.69       57.66     11.16 o 
 -35   2   6        6.48       16.03      8.56 o 
 -34   2   6       27.09       20.17      9.04 o 
 -33   2   6      153.30      146.82     14.44 o 
 -32   2   6      904.63      875.10     34.90 o 
 -31   2   6      111.19      127.96     14.38 o 
 -30   2   6      408.21      325.36     21.37 o 
 -29   2   6      157.00      120.67     13.92 o 
 -28   2   6     2111.63     1992.27     53.11 o 
 -27   2   6        2.65       10.22      7.60 o 
 -26   2   6     1016.65     1029.50     33.55 o 
 -25   2   6      106.59      201.21     15.97 o 
 -24   2   6        0.01       -8.44      4.98 o 
 -23   2   6       30.71       75.72      9.67 o 
 -22   2   6     1600.86     1430.35     36.68 o 
 -21   2   6      141.14      152.48     14.27 o 
 -20   2   6        8.74       10.27      5.85 o 
 -19   2   6      195.21      158.13     13.22 o 
 -18   2   6     2217.53     2055.84     50.67 o 
 -17   2   6       43.10       64.19      9.33 o 
 -16   2   6     3080.82     2744.38     57.71 o 
 -15   2   6       90.55      109.93      9.97 o 
 -14   2   6      390.94      401.82     17.56 o 
 -13   2   6       42.44       53.56      6.70 o 
 -12   2   6      455.39      422.28     15.76 o 
 -11   2   6      128.80      136.08      9.42 o 
 -10   2   6      109.24      113.96      8.43 o 
  -9   2   6       77.31       86.71      9.43 o 
  -8   2   6     5620.15     5587.36    102.42 o 
  -7   2   6      327.53      309.45     14.37 o 
  -6   2   6     1529.06     1625.88     38.53 o 
  -5   2   6      513.84      486.84     18.53 o 
  -4   2   6     1162.98      952.50     24.33 o 
  -3   2   6      505.15      445.34     15.49 o 
  -2   2   6        0.89       11.94      6.53 o 
  -1   2   6      270.81      313.10     15.16 o 
   0   2   6     4199.22     4093.83     83.79 o 
   1   2   6      327.63      332.20     14.86 o 
   2   2   6       51.06      112.79     15.15 o 
   3   2   6      341.32      341.73     17.06 o 
   4   2   6      603.32      557.04     28.96 o 
   5   2   6      154.88      199.53     12.03 o 
   6   2   6     1240.15     1361.32     32.63 o 
   7   2   6      142.02      253.66     15.97 o 
   8   2   6      154.18      137.34     10.28 o 
   9   2   6       45.24       53.46      6.79 o 
  10   2   6      635.93      710.89     29.84 o 
  11   2   6       15.41       21.34     13.22 o 
  12   2   6      197.64      250.11     19.41 o 
  13   2   6        4.08        5.38      7.47 o 
  14   2   6     1405.85     1420.33     63.21 o 
  15   2   6        1.91       73.52     11.33 o 
  16   2   6     1624.73     1566.41     51.72 o 
  17   2   6       18.06       73.82     11.92 o 
  18   2   6      105.14      132.32     14.85 o 
  19   2   6        0.02      -10.34      8.29 o 
  20   2   6      264.59      304.17     30.37 o 
  21   2   6       10.37       76.99     22.04 o 
  22   2   6     2707.60     2429.68     94.80 o 
  23   2   6       16.63       23.14     13.01 o 
  24   2   6     4226.18     4149.56    195.32 o 
  25   2   6        7.19       29.90     13.61 o 
  26   2   6        0.08        3.30     11.04 o 
  27   2   6        0.09       55.52     17.11 o 
  28   2   6       68.17      154.17     24.85 o 
  29   2   6       79.31      126.60     45.66 o 
  30   2   6     3134.68     2722.52    162.72 o 
  31   2   6       48.08       67.36     19.11 o 
  32   2   6      246.52      226.89     30.94 o 
  33   2   6       11.66       17.29     15.32 o 
  34   2   6      146.79      155.99     33.18 o 
  35   2   6        1.62       -7.53     13.70 o 
  36   2   6        5.57      -22.22     11.39 o 
  37   2   6       13.68       19.56     22.39 o 
  38   2   6        4.81        2.51     14.12 o 
  39   2   6        1.19        8.94     15.63 o 
  40   2   6      347.72      355.58     84.10 o 
  41   2   6       38.04       48.04     29.80 o 
  42   2   6        1.89        5.74     38.64 o 
  43   2   6        0.31        9.80     16.77 o 
  44   2   6       29.43       29.33     41.43 o 
  45   2   6       20.61        9.93     18.34 o 
  46   2   6        3.09       33.32     27.62 o 
  47   2   6       34.41       86.77     26.53 o 
 -47   3   6        0.62        2.02     13.11 o 
 -46   3   6       36.66       30.00     13.90 o 
 -45   3   6        0.27        7.63     12.02 o 
 -44   3   6        4.71       16.46     14.09 o 
 -43   3   6        1.88       36.07     13.08 o 
 -42   3   6      826.37      973.56     44.07 o 
 -41   3   6       23.91       38.84     12.92 o 
 -40   3   6      170.16      205.88     20.47 o 
 -39   3   6        0.10        2.75     10.28 o 
 -38   3   6        9.80        5.56     10.51 o 
 -37   3   6       43.36       43.69     17.82 o 
 -36   3   6        5.41        5.11     10.61 o 
 -35   3   6        0.09        7.06     10.19 o 
 -34   3   6      526.57      561.69     33.64 o 
 -33   3   6       91.17       93.48     14.90 o 
 -32   3   6      251.50      274.74     23.01 o 
 -31   3   6        6.78       -6.37     12.70 o 
 -30   3   6      522.37      478.81     41.02 o 
 -29   3   6       51.59       77.90     14.01 o 
 -28   3   6      763.58      644.18     30.15 o 
 -27   3   6        5.73       12.37     10.72 o 
 -26   3   6      276.27      267.10     18.87 o 
 -25   3   6        7.75       26.16      7.60 o 
 -24   3   6     4279.56     4385.75     87.89 o 
 -23   3   6        4.31       37.03      7.89 o 
 -22   3   6     3084.52     3101.02     65.62 o 
 -21   3   6        6.35       76.99      9.14 o 
 -20   3   6     1487.93     1495.45     44.94 o 
 -19   3   6        1.24       73.31     10.93 o 
 -18   3   6     3412.79     3301.07     68.02 o 
 -17   3   6       87.67       66.03     11.76 o 
 -16   3   6        4.05        3.82      7.30 o 
 -15   3   6        6.64       27.82      8.90 o 
 -14   3   6      643.38      636.34     27.38 o 
 -13   3   6       47.02       44.60     13.32 o 
 -12   3   6     1018.87      911.08     30.46 o 
 -11   3   6       37.42       50.95      8.45 o 
 -10   3   6       16.95        7.50      6.48 o 
  -9   3   6        0.56       20.97      6.49 o 
  -8   3   6      272.47      272.79     13.99 o 
  -7   3   6        3.81       41.81      6.34 o 
  -6   3   6     1967.83     1991.31     45.14 o 
  -5   3   6       18.10      114.62     10.28 o 
  -4   3   6     1908.15     2066.58     52.37 o 
  -3   3   6       14.44       11.49      5.59 o 
  -2   3   6     2174.82     2384.10     67.47 o 
  -1   3   6        9.66       18.85      8.02 o 
   0   3   6       83.50      150.23     21.21 o 
   1   3   6        1.40       49.34      8.13 o 
   2   3   6      220.73      267.81     15.56 o 
   3   3   6        0.78       42.02      8.76 o 
   4   3   6     3241.12     3287.35     77.57 o 
   5   3   6        0.00       53.97      7.43 o 
   6   3   6     1792.89     1784.58     54.57 o 
   7   3   6        2.46        2.52      4.73 o 
   8   3   6      562.69      507.99     23.30 o 
   9   3   6        0.06       -1.06      5.34 o 
  10   3   6      504.74      517.61     26.69 o 
  11   3   6       10.57       22.73      8.01 o 
  12   3   6      835.00      868.54     34.70 o 
  13   3   6        6.44       18.45      7.83 o 
  14   3   6     1060.49     1187.63     42.95 o 
  15   3   6       22.70       19.91      8.93 o 
  16   3   6      167.90      197.15     18.13 o 
  17   3   6        3.57       93.87     14.45 o 
  18   3   6     3549.89     3560.73    115.40 o 
  19   3   6      136.29      172.31     17.08 o 
  20   3   6     3699.37     3657.38    120.01 o 
  21   3   6      240.13      287.20     29.19 o 
  22   3   6     1459.54     1454.66     65.30 o 
  23   3   6      312.31      386.64     72.12 o 
  24   3   6      645.03      614.91     44.88 o 
  25   3   6       66.98       67.92     16.67 o 
  26   3   6     1353.98     1331.83     63.34 o 
  27   3   6       67.21       62.66     16.97 o 
  28   3   6      926.80      922.48     54.63 o 
  29   3   6       42.53       55.50     26.17 o 
  30   3   6        0.67      -12.94     10.78 o 
  31   3   6      148.68      168.73     32.84 o 
  32   3   6      888.86      710.81    121.90 o 
  33   3   6        0.61       40.44     19.74 o 
  34   3   6      207.99      211.31     30.68 o 
  35   3   6        5.39       21.77     18.58 o 
  36   3   6      139.28      200.48     34.28 o 
  37   3   6        5.44        7.61     15.01 o 
  38   3   6        0.15       -9.02     14.62 o 
  39   3   6       30.08       -0.24     21.61 o 
  40   3   6        0.14       -6.08     24.71 o 
  41   3   6        0.41       19.32     28.19 o 
  42   3   6        0.62       -3.79     22.52 o 
  43   3   6       11.50       -1.27     23.36 o 
  44   3   6      872.16      947.87    106.08 o 
  45   3   6        1.38       44.22     31.26 o 
  46   3   6      104.51       53.68     33.59 o 
 -46   4   6        0.07        5.11     12.72 o 
 -45   4   6       25.37       29.44     14.20 o 
 -44   4   6        6.35       15.37     12.97 o 
 -43   4   6       82.29       55.37     15.16 o 
 -42   4   6      244.07      231.13     22.95 o 
 -41   4   6        1.67       11.74     12.29 o 
 -40   4   6      383.51      427.19     31.59 o 
 -39   4   6       10.99       22.71     17.21 o 
 -38   4   6      130.01      163.15     20.44 o 
 -37   4   6        0.11       10.98     12.27 o 
 -36   4   6      114.40      140.33     18.62 o 
 -35   4   6        0.01        9.64     10.92 o 
 -34   4   6        0.08       -3.94      9.84 o 
 -33   4   6       43.14       57.66     13.87 o 
 -32   4   6      525.31      510.87     31.53 o 
 -31   4   6       11.42       16.92     10.62 o 
 -30   4   6        5.63        8.71     10.69 o 
 -29   4   6        8.89       36.05     13.60 o 
 -28   4   6      648.81      667.91     35.07 o 
 -27   4   6        0.71        0.24      8.89 o 
 -26   4   6       75.67       88.70     12.27 o 
 -25   4   6       59.82       86.35     12.22 o 
 -24   4   6      230.87      279.11     25.34 o 
 -23   4   6       51.28       39.85      9.52 o 
 -22   4   6     2320.86     2228.95     71.82 o 
 -21   4   6      405.96      431.15     22.77 o 
 -20   4   6      613.04      528.67     25.61 o 
 -19   4   6      120.69      172.98     16.87 o 
 -18   4   6      563.17      534.07     24.34 o 
 -17   4   6        7.61       15.30      9.74 o 
 -16   4   6      266.92      334.11     37.22 o 
 -15   4   6       23.35       44.85     10.32 o 
 -14   4   6     1586.51     1564.99     67.25 o 
 -13   4   6        9.04       37.90      7.96 o 
 -12   4   6       70.66       69.06      9.38 o 
 -11   4   6       20.22       27.15      8.44 o 
 -10   4   6      172.14      163.25     16.89 o 
  -9   4   6       42.70       53.28      9.64 o 
  -8   4   6      295.72      325.80     23.44 o 
  -7   4   6      116.89      129.62     12.82 o 
  -6   4   6      479.44      477.72     42.55 o 
  -5   4   6       68.74       79.68     10.09 o 
  -4   4   6      452.41      401.01     38.34 o 
  -3   4   6       48.33       54.86     12.81 o 
  -2   4   6     4872.85     4720.90    153.82 o 
  -1   4   6       25.05       96.78     15.09 o 
   0   4   6     3127.79     3271.51    111.16 o 
   1   4   6       16.20      102.81     14.86 o 
   2   4   6       55.79       67.16     13.51 o 
   3   4   6       88.72       88.21     13.58 o 
   4   4   6      101.06      128.05     15.87 o 
   5   4   6      116.90      120.17     14.87 o 
   6   4   6       45.66       48.83     11.65 o 
   7   4   6      291.10      252.48     20.10 o 
   8   4   6      406.99      417.84     47.44 o 
   9   4   6       51.67       54.67     19.33 o 
  10   4   6      438.84      487.58     50.96 o 
  11   4   6        1.50      -12.77     10.19 o 
  12   4   6     1731.78     1507.40     88.48 o 
  13   4   6        9.47       60.44     14.54 o 
  14   4   6     1638.53     1353.85    112.58 o 
  15   4   6       20.53       35.16     16.74 o 
  16   4   6      540.04      630.90    110.39 o 
  17   4   6      144.85      157.37     43.90 o 
  18   4   6     3821.76     3610.32    128.98 o 
  19   4   6       34.82       76.95     18.39 o 
  20   4   6      278.98      240.38     92.70 o 
  21   4   6        1.65       71.41     17.43 o 
  22   4   6      204.76      215.38     26.29 o 
  23   4   6        7.30       -3.19     15.05 o 
  24   4   6      727.84      527.40     67.10 o 
  25   4   6       34.52        1.70     19.03 o 
  26   4   6        3.12      -14.95     15.79 o 
  27   4   6       44.73       86.41     32.22 o 
  28   4   6     1226.93     1149.53     90.91 o 
  29   4   6        8.20       13.72     21.64 o 
  30   4   6      224.53      194.61     44.18 o 
  31   4   6        0.03      -12.79     16.91 o 
  32   4   6      244.61      183.18     43.99 o 
  33   4   6        0.60      -21.43     18.26 o 
  34   4   6       27.95       73.42     32.05 o 
  35   4   6       42.52       50.25     29.15 o 
  36   4   6      488.35      533.92     75.09 o 
  37   4   6       14.44       58.03     31.17 o 
  38   4   6      352.39      296.01     57.90 o 
  39   4   6       29.68       26.87     25.30 o 
  40   4   6       65.74       35.19     29.74 o 
  41   4   6        0.06       11.71     25.66 o 
  42   4   6        2.88       22.49     29.00 o 
  43   4   6        2.26       14.51     29.94 o 
  44   4   6      107.28      187.47     52.61 o 
  45   4   6       81.25       45.02     35.55 o 
 -44   5   6       34.24       36.79     14.60 o 
 -43   5   6        0.01        0.03     13.58 o 
 -42   5   6      212.08      228.12     24.75 o 
 -41   5   6       19.83       19.72     14.10 o 
 -40   5   6        1.20       -7.96     11.90 o 
 -39   5   6       29.38       17.89     13.52 o 
 -38   5   6       94.10      123.38     18.77 o 
 -37   5   6       42.31       45.14     14.88 o 
 -36   5   6        2.40       -5.59     10.90 o 
 -35   5   6       10.74        6.49     11.46 o 
 -34   5   6      656.60      573.25     49.96 o 
 -33   5   6       60.74      103.99     16.43 o 
 -32   5   6      175.94      247.82     22.85 o 
 -31   5   6      211.14      230.78     22.07 o 
 -30   5   6     2138.43     2047.64     62.86 o 
 -29   5   6      164.53      162.41     18.27 o 
 -28   5   6       69.70       62.84     15.85 o 
 -27   5   6      181.86      167.18     16.17 o 
 -26   5   6       12.17       17.84      9.11 o 
 -25   5   6       90.61       92.17     13.18 o 
 -24   5   6      149.30      155.65     15.34 o 
 -23   5   6      224.17      236.09     17.85 o 
 -22   5   6     1773.07     1779.98     65.06 o 
 -21   5   6        0.97        1.45      8.58 o 
 -20   5   6      677.62      745.54     37.13 o 
 -19   5   6       97.62      110.81     15.02 o 
 -18   5   6      171.76      154.90     17.06 o 
 -17   5   6        9.72       31.32     13.81 o 
 -16   5   6      191.14      170.64     20.28 o 
 -15   5   6       42.08       32.92     10.22 o 
 -14   5   6      378.41      370.94     24.78 o 
 -13   5   6        1.27       19.79      8.91 o 
 -12   5   6      100.60      137.78     15.85 o 
 -11   5   6        9.26       32.18     13.27 o 
 -10   5   6       13.18       31.74     10.78 o 
  -9   5   6        0.36       42.20     11.52 o 
  -8   5   6     1225.05     1179.10     45.82 o 
  -7   5   6       32.93       49.36     13.52 o 
  -6   5   6     7344.36     7006.17    183.73 o 
  -5   5   6       28.58       50.49     12.02 o 
  -4   5   6       11.18       15.80      9.55 o 
  -3   5   6      355.69      340.33     25.02 o 
  -2   5   6     3591.25     3695.45    105.36 o 
  -1   5   6       92.57      166.07     25.91 o 
   0   5   6     3092.73     3059.57     89.87 o 
   1   5   6      106.54      165.82     17.29 o 
   2   5   6     1182.53     1153.15     43.24 o 
   3   5   6      141.02      123.24     14.92 o 
   4   5   6      880.07      855.52     45.92 o 
   5   5   6      206.20      318.19     22.30 o 
   6   5   6      810.60      778.39     33.68 o 
   7   5   6      144.25      206.92     26.63 o 
   8   5   6     2363.60     2421.81    128.60 o 
   9   5   6       79.28      115.51     20.32 o 
  10   5   6      889.68      891.07     51.91 o 
  11   5   6       24.26       20.56     13.17 o 
  12   5   6      668.71      733.50     50.56 o 
  13   5   6        2.54       -4.60     15.17 o 
  14   5   6       65.18      102.89     30.88 o 
  15   5   6        2.71       18.07     15.00 o 
  16   5   6     1912.13     1872.47    106.11 o 
  17   5   6       20.26       36.92     14.56 o 
  18   5   6      579.28      687.73     49.98 o 
  19   5   6       57.13       60.10     16.53 o 
  20   5   6       52.33       42.25     15.73 o 
  21   5   6       31.64       86.78     19.58 o 
  22   5   6      539.76      640.18     48.66 o 
  23   5   6       82.95       60.35     19.33 o 
  24   5   6     1334.90     1177.36     63.74 o 
  25   5   6        1.21       23.85     13.96 o 
  26   5   6      282.17      343.63     58.43 o 
  27   5   6        1.10       14.99     19.30 o 
  28   5   6      936.45      818.29     90.24 o 
  29   5   6       11.61      132.75     37.35 o 
  30   5   6      235.55      304.81     56.07 o 
  31   5   6       10.76      -14.50     21.08 o 
  32   5   6      710.48      622.05     80.75 o 
  33   5   6       12.61       24.78     25.10 o 
  34   5   6       46.66       42.51     27.69 o 
  35   5   6       24.52      185.80     47.01 o 
  36   5   6      222.44      321.19     59.68 o 
  37   5   6       18.77       41.52     29.41 o 
  38   5   6        4.98      -24.11     21.65 o 
  39   5   6       17.60       27.95     29.29 o 
  40   5   6       88.30       49.48     33.33 o 
  41   5   6        0.25       17.25     27.33 o 
  42   5   6        1.71        2.55     26.29 o 
  43   5   6       22.73      -14.16     24.85 o 
 -42   6   6       26.80       25.43     17.29 o 
 -41   6   6        4.45       29.48     17.72 o 
 -40   6   6        0.66       24.53     16.16 o 
 -39   6   6      121.90      174.92     29.19 o 
 -38   6   6      254.06      308.46     32.68 o 
 -37   6   6        0.26       11.87     16.16 o 
 -36   6   6      493.72      470.35     40.27 o 
 -35   6   6       38.72       47.12     16.31 o 
 -34   6   6      115.94      169.37     24.41 o 
 -33   6   6       25.04       28.98     14.90 o 
 -32   6   6      253.34      250.47     28.04 o 
 -31   6   6       84.92       73.02     17.47 o 
 -30   6   6      341.99      319.29     30.73 o 
 -29   6   6       55.78       60.64     15.75 o 
 -28   6   6      302.84      240.99     22.23 o 
 -27   6   6      189.52      186.54     19.75 o 
 -26   6   6       88.32       87.65     14.80 o 
 -25   6   6      119.30      127.39     16.68 o 
 -24   6   6        0.13       -2.56     11.22 o 
 -23   6   6       26.42       11.30      9.73 o 
 -22   6   6     2128.89     1967.70     60.87 o 
 -21   6   6       10.67        0.48     11.05 o 
 -20   6   6      326.56      333.76     25.08 o 
 -19   6   6        1.69        9.44      9.40 o 
 -18   6   6        7.55       17.21     15.20 o 
 -17   6   6       41.90       24.66     10.54 o 
 -16   6   6     1327.20     1206.89     43.54 o 
 -15   6   6       10.49        5.75      8.49 o 
 -14   6   6      138.17      136.08     21.36 o 
 -13   6   6        1.47       29.76      9.72 o 
 -12   6   6        3.22       -7.83      7.62 o 
 -11   6   6       10.00       70.99     28.37 o 
 -10   6   6        8.96       13.34     10.49 o 
  -9   6   6       15.80       10.86     10.17 o 
  -8   6   6      604.47      599.82     36.73 o 
  -7   6   6       16.09       44.66     12.46 o 
  -6   6   6      102.74       84.31     14.95 o 
  -5   6   6       76.37      103.01     15.93 o 
  -4   6   6       21.01        3.04      9.74 o 
  -3   6   6       58.22       69.49     14.00 o 
  -2   6   6     2032.79     2191.18     71.23 o 
  -1   6   6       20.23       11.58      9.81 o 
   0   6   6      132.67      147.27     17.62 o 
   1   6   6       23.50       55.52     12.14 o 
   2   6   6      309.43      280.42     27.42 o 
   3   6   6       21.59       34.27     11.46 o 
   4   6   6       11.03       18.87      9.72 o 
   5   6   6       10.10       15.93      9.45 o 
   6   6   6      627.21      661.86     50.22 o 
   7   6   6        0.32       -7.11     10.98 o 
   8   6   6      182.84      157.73     32.85 o 
   9   6   6        7.88        1.01     12.11 o 
  10   6   6     2603.51     2502.16    101.07 o 
  11   6   6       70.86      121.99     32.08 o 
  12   6   6      660.25      682.69     50.78 o 
  13   6   6      214.55      208.37     28.28 o 
  14   6   6      188.39      230.93     29.98 o 
  15   6   6        1.21       37.86     15.82 o 
  16   6   6       78.16      145.50     28.71 o 
  17   6   6      108.11      112.19     29.16 o 
  18   6   6      108.80       90.51     20.90 o 
  19   6   6        5.50       24.26     31.91 o 
  20   6   6       10.92        7.28     17.31 o 
  21   6   6        1.08       46.94     17.19 o 
  22   6   6       27.08      -10.06     12.39 o 
  23   6   6        1.87        7.54     13.64 o 
  24   6   6      238.56      277.96     34.19 o 
  25   6   6        4.32        9.58     23.53 o 
  26   6   6        0.19       52.72     34.51 o 
  27   6   6      147.58      118.23     37.08 o 
  28   6   6      336.72      446.86     68.85 o 
  29   6   6        6.39       27.80     26.47 o 
  30   6   6       32.82       72.92     34.09 o 
  31   6   6       56.20       96.52     39.57 o 
  32   6   6       23.67       24.70     30.38 o 
  33   6   6        2.23       16.18     28.06 o 
  34   6   6       57.68       16.51     26.45 o 
  35   6   6       21.74       27.10     29.06 o 
  36   6   6        1.89      -18.59     24.08 o 
  37   6   6       67.53       55.50     33.53 o 
  38   6   6       14.42       40.82     32.38 o 
  39   6   6       10.01       46.36     35.00 o 
  40   6   6      358.53      537.04     81.18 o 
  41   6   6       18.15       40.87     33.25 o 
 -40   7   6       14.69        6.06     20.35 o 
 -39   7   6       22.60       28.90     17.37 o 
 -38   7   6       74.54       82.93     21.16 o 
 -37   7   6       25.85       26.39     16.10 o 
 -36   7   6      394.95      390.20     36.78 o 
 -35   7   6        4.13       -2.29     14.41 o 
 -34   7   6      177.92      185.32     25.80 o 
 -33   7   6       38.29       48.11     19.76 o 
 -32   7   6       12.98        6.11     14.17 o 
 -31   7   6        7.54        6.40     17.76 o 
 -30   7   6       49.78       46.07     16.64 o 
 -29   7   6        4.23       24.85     18.21 o 
 -28   7   6       21.70       34.04     12.80 o 
 -27   7   6       29.21       53.72     18.31 o 
 -26   7   6       78.65      104.23     17.05 o 
 -25   7   6        7.24        5.18     13.77 o 
 -24   7   6        7.48        3.59      9.87 o 
 -23   7   6       17.09       33.34     11.74 o 
 -22   7   6       50.27       51.01     12.68 o 
 -21   7   6        8.08       25.28     11.63 o 
 -20   7   6        3.96       21.71     10.63 o 
 -19   7   6      112.38      169.43     19.74 o 
 -18   7   6     1761.01     1677.70     55.55 o 
 -17   7   6      144.45      123.33     16.77 o 
 -16   7   6       60.55       55.51     13.18 o 
 -15   7   6      213.85      185.90     19.20 o 
 -14   7   6       29.66       22.59     10.97 o 
 -13   7   6        7.50       11.71      9.65 o 
 -12   7   6      875.20      707.73     37.38 o 
 -11   7   6        7.45        5.18     10.97 o 
 -10   7   6      860.21      883.92     43.41 o 
  -9   7   6      102.35      120.15     25.57 o 
  -8   7   6        0.03       -9.76      9.38 o 
  -7   7   6       16.99       24.00     11.94 o 
  -6   7   6      742.33      702.65     42.84 o 
  -5   7   6      121.33       96.27     38.18 o 
  -4   7   6     3260.14     3051.15    125.31 o 
  -3   7   6        0.68        8.62     10.14 o 
  -2   7   6     3730.18     3599.97    106.92 o 
  -1   7   6       83.75      104.47     19.15 o 
   0   7   6      307.69      302.78     25.66 o 
   1   7   6       23.50       92.93     19.56 o 
   2   7   6       19.15       12.45     10.37 o 
   3   7   6       29.12      103.49     34.13 o 
   4   7   6        0.95        6.87     13.00 o 
   5   7   6       45.44       89.68     29.72 o 
   6   7   6     1180.20     1067.48     58.96 o 
   7   7   6      119.99      113.26     22.82 o 
   8   7   6      347.13      383.11     39.69 o 
   9   7   6      306.27      289.89     79.18 o 
  10   7   6        0.14      -14.48     11.14 o 
  11   7   6       78.71      120.83     23.21 o 
  12   7   6        1.56       -6.82     11.75 o 
  13   7   6       60.77       75.88     20.28 o 
  14   7   6      252.24      227.12     31.46 o 
  15   7   6       10.40       -1.83     13.91 o 
  16   7   6      241.67      309.11     36.33 o 
  17   7   6        0.07        9.61     15.51 o 
  18   7   6     1283.98     1235.12     69.82 o 
  19   7   6        2.86        0.90     12.80 o 
  20   7   6       17.99       49.56     18.78 o 
  21   7   6       30.14       17.26     17.39 o 
  22   7   6       81.36       61.20     20.25 o 
  23   7   6       86.23       96.77     23.49 o 
  24   7   6      155.38      120.59     48.48 o 
  25   7   6       60.39       66.04     22.09 o 
  26   7   6     1344.94     1280.92     73.87 o 
  27   7   6        8.02       13.10     31.47 o 
  28   7   6     1329.31     1128.55     68.93 o 
  29   7   6       18.36      103.77     37.69 o 
  30   7   6      298.57      418.29     70.11 o 
  31   7   6       29.12       57.60     32.53 o 
  32   7   6      959.79     1001.21    113.04 o 
  33   7   6        3.91       17.21     28.79 o 
  34   7   6       56.23       67.95     35.53 o 
  35   7   6       21.09      -17.13     26.31 o 
  36   7   6        1.63      -33.69     24.40 o 
  37   7   6      110.02       73.55     37.81 o 
  38   7   6      136.06      146.58     48.72 o 
  39   7   6       58.15       52.86     37.20 o 
 -36   8   6      207.46      214.57     33.85 o 
 -35   8   6       40.61       32.56     17.57 o 
 -34   8   6       90.77       79.66     20.62 o 
 -33   8   6        9.99       23.26     16.47 o 
 -32   8   6       34.04       58.24     18.20 o 
 -31   8   6        0.03       35.45     19.90 o 
 -30   8   6        9.38        4.18     13.97 o 
 -29   8   6       58.91       92.82     20.27 o 
 -28   8   6       27.27       39.94     13.59 o 
 -27   8   6       76.15       82.92     15.98 o 
 -26   8   6      341.42      392.83     29.70 o 
 -25   8   6       14.61       17.75     11.52 o 
 -24   8   6        8.86       14.19     11.97 o 
 -23   8   6       23.05       13.21     11.29 o 
 -22   8   6        2.38       -0.80      9.99 o 
 -21   8   6        2.87       -3.71     10.20 o 
 -20   8   6      335.85      309.43     25.81 o 
 -19   8   6        1.26        8.48     10.19 o 
 -18   8   6       65.82       82.19     15.24 o 
 -17   8   6        1.42        2.93     10.68 o 
 -16   8   6       77.83       82.23     15.16 o 
 -15   8   6        0.02      -17.06     12.31 o 
 -14   8   6      609.37      592.63     35.13 o 
 -13   8   6       51.44       61.60     14.05 o 
 -12   8   6      109.46      112.67     16.68 o 
 -11   8   6        4.97        4.03     10.46 o 
 -10   8   6      768.68      816.12     48.36 o 
  -9   8   6        2.88       -7.39     10.69 o 
  -8   8   6      116.92      110.18     18.72 o 
  -7   8   6      121.50       97.13     18.02 o 
  -6   8   6        9.39        8.12     11.99 o 
  -5   8   6       46.48       75.24     20.26 o 
  -4   8   6       61.89       76.04     19.47 o 
  -3   8   6        2.92        9.44     12.06 o 
  -2   8   6     1140.41     1100.36     49.62 o 
  -1   8   6       31.73       62.15     15.45 o 
   0   8   6     1071.89     1039.98     49.57 o 
   1   8   6       24.94        7.10     15.00 o 
   2   8   6       14.74       21.60     19.35 o 
   3   8   6        4.24        7.82     14.61 o 
   4   8   6      400.67      438.21     57.17 o 
   5   8   6        0.20       -9.61     13.80 o 
   6   8   6      171.60      201.63     51.22 o 
   7   8   6        0.03        0.29     14.67 o 
   8   8   6       55.19       89.59     24.35 o 
   9   8   6       29.76       44.40     21.35 o 
  10   8   6        9.03      -18.76     12.50 o 
  11   8   6        0.00      -23.02     12.66 o 
  12   8   6      399.36      339.69     39.11 o 
  13   8   6        3.41       26.10     17.56 o 
  14   8   6      207.61      202.42     69.64 o 
  15   8   6        6.25       11.09     15.58 o 
  16   8   6       71.12       65.39     21.87 o 
  17   8   6       53.70       75.64     21.56 o 
  18   8   6       46.75       42.18     19.42 o 
  19   8   6       35.74       39.57     25.41 o 
  20   8   6       60.21       56.59     21.58 o 
  21   8   6        3.72       -0.39     15.99 o 
  22   8   6       83.23       84.44     25.84 o 
  23   8   6        7.67        1.94     16.43 o 
  24   8   6      313.11      321.06     40.24 o 
  25   8   6        8.78       30.87     19.61 o 
  26   8   6      228.66      401.61     45.36 o 
  27   8   6       92.47      123.13     27.71 o 
  28   8   6     1062.17     1052.25     85.64 o 
  29   8   6       12.69       44.97     22.10 o 
  30   8   6      681.63      660.42     89.81 o 
  31   8   6        7.52       20.15     30.21 o 
  32   8   6      648.06      706.51     93.63 o 
  33   8   6       15.62       27.66     38.29 o 
  34   8   6       75.54       47.09     40.08 o 
  35   8   6       75.04      141.63     50.54 o 
  36   8   6       69.71       15.87     31.27 o 
 -32   9   6      170.81      202.72     34.55 o 
 -31   9   6        4.37       15.65     15.67 o 
 -30   9   6       12.04       11.44     22.47 o 
 -29   9   6       11.71       63.86     19.20 o 
 -28   9   6      125.49       83.03     20.95 o 
 -27   9   6       42.14       58.34     15.80 o 
 -26   9   6        2.26        1.59     11.36 o 
 -25   9   6       29.13       13.42     12.70 o 
 -24   9   6      478.72      468.67     32.68 o 
 -23   9   6       93.15      109.01     18.36 o 
 -22   9   6       56.51       57.89     14.63 o 
 -21   9   6      147.75      118.14     24.46 o 
 -20   9   6      210.29      185.69     21.68 o 
 -19   9   6        0.13       -6.14     10.38 o 
 -18   9   6       91.65       72.17     15.31 o 
 -17   9   6        7.02        4.53     11.18 o 
 -16   9   6       21.02       38.46     13.22 o 
 -15   9   6        0.09       -5.81      9.96 o 
 -14   9   6       36.79       35.55     13.52 o 
 -13   9   6        0.98       15.56     11.84 o 
 -12   9   6      306.99      272.95     37.81 o 
 -11   9   6        0.99       15.61     11.54 o 
 -10   9   6      165.98      191.04     24.79 o 
  -9   9   6        3.57       53.60     16.49 o 
  -8   9   6        5.23       26.86     14.08 o 
  -7   9   6       35.84       14.75     13.46 o 
  -6   9   6      289.17      269.76     27.89 o 
  -5   9   6        7.03       18.81     13.05 o 
  -4   9   6     1012.38      927.23     65.83 o 
  -3   9   6        0.71        6.99     12.09 o 
  -2   9   6      890.51      871.41     49.32 o 
  -1   9   6       50.21       64.84     16.75 o 
   0   9   6      531.53      549.26     50.63 o 
   1   9   6       92.76      123.75     26.22 o 
   2   9   6        6.14       -0.09     14.62 o 
   3   9   6       12.77       10.21     16.99 o 
   4   9   6      479.20      498.23     48.38 o 
   5   9   6       54.21       49.51     19.90 o 
   6   9   6      528.53      502.62     48.81 o 
   7   9   6      223.91      178.94     30.91 o 
   8   9   6     3469.99     3057.74    126.16 o 
   9   9   6      378.77      426.42     45.17 o 
  10   9   6      228.88      241.22     35.05 o 
  11   9   6      222.00      156.94     30.13 o 
  12   9   6      282.93      222.41     33.65 o 
  13   9   6        2.35       -4.47     25.57 o 
  14   9   6      641.78      578.76     53.23 o 
  15   9   6        0.35      -24.90     12.45 o 
  16   9   6      221.27      152.55     32.07 o 
  17   9   6        4.15       20.79     17.68 o 
  18   9   6       41.88       59.26     21.86 o 
  19   9   6        2.68        4.25     16.23 o 
  20   9   6        6.98        0.38     17.48 o 
  21   9   6        2.60       -8.16     19.14 o 
  22   9   6       33.27       35.43     20.21 o 
  23   9   6       10.96        0.94     25.49 o 
  24   9   6       10.63       28.78     20.95 o 
  25   9   6       19.31       33.48     22.25 o 
  26   9   6      114.57      119.32     38.64 o 
  27   9   6       28.07       52.49     23.74 o 
  28   9   6      327.72      312.72     42.81 o 
  29   9   6       21.73        9.25     20.22 o 
  30   9   6      268.36      233.68     38.18 o 
  31   9   6        3.11      -24.37     26.21 o 
  32   9   6        2.11       -4.23     31.23 o 
 -27  10   6        3.38       23.03     17.03 o 
 -26  10   6      190.70      181.55     25.92 o 
 -25  10   6        5.30       -5.71     12.16 o 
 -24  10   6        4.28        0.71     12.77 o 
 -23  10   6        6.99        2.89     12.38 o 
 -22  10   6       28.01       19.76     12.66 o 
 -21  10   6       24.06       20.61     15.81 o 
 -20  10   6      160.31      189.34     22.70 o 
 -19  10   6       51.90       57.88     16.83 o 
 -18  10   6       27.04       49.35     16.06 o 
 -17  10   6        3.69        8.95     12.45 o 
 -16  10   6        4.74        4.81     12.26 o 
 -15  10   6       10.42       14.77     12.97 o 
 -14  10   6      143.03      164.19     37.68 o 
 -13  10   6       22.02       13.69     12.78 o 
 -12  10   6        1.66        7.13     12.33 o 
 -11  10   6       11.06       -4.48     11.14 o 
 -10  10   6       50.62       49.53     14.40 o 
  -9  10   6       18.15       35.22     15.36 o 
  -8  10   6      141.51      134.86     22.67 o 
  -7  10   6       11.82       -5.83     15.08 o 
  -6  10   6      107.10      100.63     20.08 o 
  -5  10   6        1.20        9.38     13.39 o 
  -4  10   6      734.10      720.98     46.63 o 
  -3  10   6        6.15        6.32     12.81 o 
  -2  10   6        1.82        0.51     16.20 o 
  -1  10   6        9.48       24.17     18.53 o 
   0  10   6       32.63       44.00     21.49 o 
   1  10   6       41.57       45.85     21.97 o 
   2  10   6       36.00       55.28     22.38 o 
   3  10   6       86.35       84.43     24.66 o 
   4  10   6      118.22      103.46     26.80 o 
   5  10   6       14.55        0.70     21.44 o 
   6  10   6        0.08        6.97     18.19 o 
   7  10   6        0.00        7.49     18.47 o 
   8  10   6      828.50      715.51     60.62 o 
   9  10   6       34.29       19.35     22.15 o 
  10  10   6      168.38      278.69     47.22 o 
  11  10   6      169.68      139.60     29.66 o 
  12  10   6      257.54      273.96     55.51 o 
  13  10   6       56.36       61.05     30.99 o 
  14  10   6      123.71      124.51     29.44 o 
  15  10   6        0.55       18.78     35.32 o 
  16  10   6        5.12       13.71     17.66 o 
  17  10   6       31.79       35.04     21.73 o 
  18  10   6        3.86        3.63     19.14 o 
  19  10   6       31.34       23.69     30.21 o 
  20  10   6        0.92      -14.64     19.38 o 
  21  10   6       32.14       45.05     45.41 o 
  22  10   6       61.91       72.15     25.64 o 
  23  10   6        0.05      -17.87     17.12 o 
  24  10   6       19.12        4.61     21.00 o 
  25  10   6        0.26       11.54     20.82 o 
  26  10   6        1.21      -33.12     18.37 o 
 -20  11   6       24.73       76.28     81.66 o 
 -19  11   6       47.82       60.25     26.16 o 
 -18  11   6      112.89       92.45     27.92 o 
 -17  11   6       67.81       25.48     33.66 o 
 -16  11   6       19.48       -2.55     19.26 o 
 -15  11   6       53.71       16.83     21.18 o 
 -14  11   6      146.91      162.79     31.85 o 
 -13  11   6       24.89       21.57     13.63 o 
 -12  11   6      382.75      276.12     27.53 o 
 -11  11   6       10.59        7.35     13.56 o 
 -10  11   6       41.31       44.67     17.38 o 
  -9  11   6        4.59       -9.10     12.40 o 
  -8  11   6       10.52        4.29     13.06 o 
  -7  11   6       32.93       30.59     17.34 o 
  -6  11   6        0.80       -7.02     13.45 o 
  -5  11   6        8.56       13.71     14.82 o 
  -4  11   6      992.10     1118.07     78.39 o 
  -3  11   6       72.85       42.69     21.35 o 
  -2  11   6      425.86      592.12    102.64 o 
  -1  11   6       43.23       72.08     49.50 o 
   0  11   6        0.22      -27.38     15.47 o 
   1  11   6       19.34       36.32     22.54 o 
   2  11   6      247.52      279.06     40.67 o 
   3  11   6       64.08       64.54     25.21 o 
   4  11   6        4.48       -5.54     23.72 o 
   5  11   6        0.26        8.46     19.42 o 
   6  11   6      315.20      278.62     40.80 o 
   7  11   6       11.78      -22.53     18.58 o 
   8  11   6        0.86       -6.12     23.48 o 
   9  11   6        1.24       -5.45     19.23 o 
  10  11   6      179.31      225.60     41.17 o 
  11  11   6       31.94       29.17     21.62 o 
  12  11   6       54.52       46.66     24.27 o 
  13  11   6       32.59       54.89     26.39 o 
  14  11   6       14.33       11.31     22.28 o 
  15  11   6        1.21       -2.29     19.67 o 
  16  11   6       63.88       40.31     33.55 o 
  17  11   6        0.99      -20.80     19.07 o 
  18  11   6       74.18       57.39     32.71 o 
  19  11   6        2.05       -5.99     20.86 o 
  -6  12   6      691.26      739.48    100.42 o 
  -5  12   6        2.79      -19.95     25.27 o 
  -4  12   6        0.02       -5.30     27.51 o 
  -3  12   6        2.40      -26.46     25.70 o 
  -2  12   6       82.86       37.83     33.82 o 
  -1  12   6        6.36      -26.15     27.86 o 
   0  12   6      100.00      130.00     49.32 o 
   1  12   6       37.86       33.47     33.18 o 
   2  12   6       54.87       54.51     38.93 o 
   3  12   6       20.07      -13.55     26.34 o 
   4  12   6       25.51      -22.58     28.20 o 
   5  12   6       17.66       29.52     36.23 o 
 -46   1   7       14.32        0.60     11.10 o 
 -45   1   7       82.15       70.10     14.41 o 
 -44   1   7       32.91       45.91     12.54 o 
 -43   1   7      160.93      179.08     20.71 o 
 -42   1   7       57.90       68.48     13.54 o 
 -41   1   7       10.83        5.56     10.08 o 
 -40   1   7       14.45       22.61     10.55 o 
 -39   1   7      198.87      247.04     26.96 o 
 -38   1   7      153.23      162.23     16.84 o 
 -37   1   7      184.49      197.38     18.21 o 
 -36   1   7      259.01      280.72     20.76 o 
 -35   1   7      332.79      431.13     24.71 o 
 -34   1   7      168.89      172.88     16.02 o 
 -33   1   7      811.41      847.42     35.85 o 
 -32   1   7       49.97       58.32     11.06 o 
 -31   1   7       28.23       35.21     12.98 o 
 -30   1   7      158.30      183.20     15.89 o 
 -29   1   7        0.01        1.09      7.08 o 
 -28   1   7       62.42       67.68     10.39 o 
 -27   1   7       31.56       56.66     10.52 o 
 -26   1   7       34.09       20.89      8.05 o 
 -25   1   7       73.70       62.67     10.90 o 
 -24   1   7       59.01       57.13     16.93 o 
 -23   1   7       56.34       65.59      9.72 o 
 -22   1   7        5.16       15.00      6.75 o 
 -21   1   7      775.43      685.02     26.58 o 
 -20   1   7       68.63       61.50      9.25 o 
 -19   1   7        0.27        1.83      5.89 o 
 -18   1   7       28.27       69.03     16.35 o 
 -17   1   7      498.61      468.09     19.48 o 
 -16   1   7        0.92       19.61      6.01 o 
 -15   1   7     1430.62     1264.36     30.49 o 
 -14   1   7       31.51       47.76      7.12 o 
 -13   1   7      230.13      237.62     16.05 o 
 -12   1   7        9.29       46.41      7.30 o 
 -11   1   7      443.53      441.50     19.31 o 
 -10   1   7       84.86       72.01      8.39 o 
  -9   1   7        8.20        6.02      4.71 o 
  -8   1   7      164.79      163.43     11.63 o 
  -7   1   7       87.37       98.41     10.32 o 
  -6   1   7      207.53      227.34     18.92 o 
  -5   1   7      162.66      169.24     14.32 o 
  -4   1   7      112.93      107.89     10.46 o 
  -3   1   7       73.99       98.35     12.02 o 
  -2   1   7       35.58       32.24      9.60 o 
  -1   1   7      196.51      214.22     13.76 o 
   0   1   7       43.20       47.77      9.00 o 
   1   1   7        4.14        3.77      5.09 o 
   2   1   7       85.48      101.98      9.73 o 
   3   1   7      149.72      135.37     10.67 o 
   4   1   7       68.45       98.83     11.72 o 
   5   1   7      707.61      742.66     23.17 o 
   6   1   7       47.49       44.28      8.24 o 
   7   1   7        6.50       15.26      6.12 o 
   8   1   7        1.25       -4.00      6.36 o 
   9   1   7      117.48      121.73     14.45 o 
  10   1   7       15.17       14.81      8.04 o 
  11   1   7     1751.66     1968.52     79.65 o 
  12   1   7        6.73       30.41     12.26 o 
  13   1   7      253.00      251.05     27.60 o 
  14   1   7       11.45       68.28     16.31 o 
  15   1   7      607.01      681.43     49.81 o 
  16   1   7        2.49       18.95     11.92 o 
  17   1   7     1179.06     1054.19     53.98 o 
  18   1   7        3.77        1.89     10.29 o 
  19   1   7      380.40      393.35     36.83 o 
  20   1   7      128.45      157.74     23.96 o 
  21   1   7      203.90      218.22     45.75 o 
  22   1   7      204.51      174.95     25.94 o 
  23   1   7      909.98      915.14     55.36 o 
  24   1   7      151.06      191.47     27.69 o 
  25   1   7      467.67      508.73     43.94 o 
  26   1   7      409.09      342.65     36.91 o 
  27   1   7      611.42      544.24     46.29 o 
  28   1   7      298.78      311.26     35.55 o 
  29   1   7      833.19      896.64     62.18 o 
  30   1   7       16.47        5.56     14.75 o 
  31   1   7      148.53      162.25     39.98 o 
  32   1   7       37.56       48.94     19.61 o 
  33   1   7       86.54       79.85     22.40 o 
  34   1   7       26.81       31.15     18.70 o 
  35   1   7      205.01      230.53     70.35 o 
  36   1   7       22.24       28.72     25.02 o 
  37   1   7       75.13      122.33     27.85 o 
  38   1   7       27.79       28.27     18.91 o 
  39   1   7       47.27       77.04     23.41 o 
  40   1   7       22.94       20.99     19.69 o 
  41   1   7       52.40       61.93     22.82 o 
  42   1   7        8.97       21.93     20.03 o 
  43   1   7      580.76      729.81     92.71 o 
  44   1   7       34.51       32.84     22.84 o 
  45   1   7      189.38      262.32     60.34 o 
 -46   2   7        0.99       19.84     13.92 o 
 -45   2   7       81.88       86.44     16.82 o 
 -44   2   7       16.04       18.26     12.92 o 
 -43   2   7      292.22      269.16     24.16 o 
 -42   2   7       31.49       56.72     12.87 o 
 -41   2   7       90.71       93.20     15.11 o 
 -40   2   7        0.70       -1.65      9.38 o 
 -39   2   7      197.19      158.46     16.79 o 
 -38   2   7        1.94       -0.66      9.19 o 
 -37   2   7      142.02      151.06     16.44 o 
 -36   2   7       95.41       89.74     13.24 o 
 -35   2   7        0.00        6.78      8.81 o 
 -34   2   7        6.97        2.64      8.33 o 
 -33   2   7       81.60       94.39     13.51 o 
 -32   2   7      181.19      197.44     17.05 o 
 -31   2   7      137.23      122.81     16.77 o 
 -30   2   7      167.05      156.83     16.13 o 
 -29   2   7      128.97      125.49     14.95 o 
 -28   2   7      326.48      382.65     31.06 o 
 -27   2   7       95.81      114.34     13.69 o 
 -26   2   7      266.11      307.70     21.13 o 
 -25   2   7      273.07      261.21     17.09 o 
 -24   2   7       36.68       30.64      8.50 o 
 -23   2   7      673.17      628.58     26.25 o 
 -22   2   7        9.24        7.36      6.55 o 
 -21   2   7        1.21       -4.05      5.80 o 
 -20   2   7       22.87       32.80      7.68 o 
 -19   2   7        0.23        3.25      5.75 o 
 -18   2   7       42.43       56.05      9.25 o 
 -17   2   7      842.26      940.40     27.89 o 
 -16   2   7       18.28       39.20      7.82 o 
 -15   2   7        1.09       -3.40      5.38 o 
 -14   2   7       30.75       43.96      7.02 o 
 -13   2   7       44.51       34.97      6.69 o 
 -12   2   7       10.55       22.53      5.92 o 
 -11   2   7      210.92      253.04     13.42 o 
 -10   2   7        8.07       20.88      5.55 o 
  -9   2   7        5.12        6.25      5.13 o 
  -8   2   7       25.03       57.29     11.10 o 
  -7   2   7      100.58       67.30      7.92 o 
  -6   2   7      162.96      126.40     10.07 o 
  -5   2   7     4055.65     3896.87     75.33 o 
  -4   2   7       48.70       63.61      7.56 o 
  -3   2   7        3.31       -5.97      4.13 o 
  -2   2   7       50.33       83.27      9.16 o 
  -1   2   7      647.35      611.16     21.36 o 
   0   2   7        6.70       27.67      6.45 o 
   1   2   7     1767.50     1565.48     38.94 o 
   2   2   7        1.70        0.90      4.77 o 
   3   2   7      684.40      706.68     31.30 o 
   4   2   7        0.61      128.20      9.91 o 
   5   2   7       32.78       49.28      8.03 o 
   6   2   7       43.50       51.82      8.41 o 
   7   2   7      896.98      971.09     38.08 o 
   8   2   7       42.78       51.73     10.79 o 
   9   2   7      331.48      391.96     31.99 o 
  10   2   7      172.53      147.12     16.25 o 
  11   2   7      539.36      552.74     29.65 o 
  12   2   7       60.74       61.71     11.86 o 
  13   2   7      247.99      352.87     24.85 o 
  14   2   7        7.94       10.85      8.43 o 
  15   2   7      842.83      963.49     50.37 o 
  16   2   7       54.04       80.41     17.61 o 
  17   2   7      329.65      333.06     32.57 o 
  18   2   7       12.69        8.18     12.21 o 
  19   2   7       78.51      108.26     20.51 o 
  20   2   7       34.84       46.75     15.66 o 
  21   2   7      687.07      650.09     48.15 o 
  22   2   7        6.83       30.11     21.35 o 
  23   2   7       47.72       95.44     20.16 o 
  24   2   7       70.33       86.75     20.25 o 
  25   2   7     3456.09     3247.88    148.13 o 
  26   2   7       83.59       88.22     21.16 o 
  27   2   7     1712.00     1863.25    103.79 o 
  28   2   7       42.59       58.43     18.71 o 
  29   2   7      458.90      530.29     47.08 o 
  30   2   7       77.65      121.44     24.84 o 
  31   2   7      456.35      418.53     42.64 o 
  32   2   7        1.16        8.35     15.44 o 
  33   2   7        0.02      -13.01     13.03 o 
  34   2   7       45.67       31.93     17.69 o 
  35   2   7       92.98      125.19     26.76 o 
  36   2   7       12.30       31.94     32.71 o 
  37   2   7       14.90       -0.55     31.74 o 
  38   2   7        6.44        0.61     25.23 o 
  39   2   7      220.96      224.84     35.15 o 
  40   2   7        4.30        5.74     17.86 o 
  41   2   7       91.14      103.71     30.31 o 
  42   2   7       13.46       58.51     23.31 o 
  43   2   7        0.55        7.63     19.55 o 
  44   2   7       76.94       44.59     35.32 o 
  45   2   7      202.75      227.72     53.38 o 
 -45   3   7      178.53      184.71     27.68 o 
 -44   3   7       18.20        9.82     12.09 o 
 -43   3   7       30.32       41.31     13.77 o 
 -42   3   7       13.86       15.29     12.27 o 
 -41   3   7      116.15      126.69     17.99 o 
 -40   3   7        3.88       12.79     11.59 o 
 -39   3   7       44.20       26.14     15.98 o 
 -38   3   7       26.92       32.13     12.47 o 
 -37   3   7      562.36      631.01     38.54 o 
 -36   3   7       14.87       38.06     12.93 o 
 -35   3   7       43.26       35.61     13.30 o 
 -34   3   7        0.93       16.25     11.98 o 
 -33   3   7      360.46      381.82     28.46 o 
 -32   3   7        0.32       24.79     10.19 o 
 -31   3   7      205.08      166.77     16.89 o 
 -30   3   7       30.11       91.83     13.43 o 
 -29   3   7      795.10      778.16     34.82 o 
 -28   3   7        7.45       36.29     10.41 o 
 -27   3   7     1328.66     1209.39     38.91 o 
 -26   3   7       36.61       52.83      9.57 o 
 -25   3   7      476.22      456.53     29.34 o 
 -24   3   7       29.03       25.19      7.74 o 
 -23   3   7        3.69       -3.66      6.10 o 
 -22   3   7       28.91       26.29      7.85 o 
 -21   3   7       13.31       14.17      7.09 o 
 -20   3   7        3.02        0.24      5.99 o 
 -19   3   7      927.98     1004.11     29.80 o 
 -18   3   7       27.25       26.31      7.53 o 
 -17   3   7     1320.02     1383.57     36.06 o 
 -16   3   7       62.14       93.99     10.74 o 
 -15   3   7      210.55      186.82     13.56 o 
 -14   3   7        0.01       -8.91      5.09 o 
 -13   3   7      351.83      341.05     17.77 o 
 -12   3   7      376.99      412.74     19.55 o 
 -11   3   7      424.39      419.90     18.87 o 
 -10   3   7      686.63      770.96     23.37 o 
  -9   3   7     3070.84     3082.09     62.11 o 
  -8   3   7      310.50      295.30     21.76 o 
  -7   3   7      286.16      267.77     13.89 o 
  -6   3   7       13.61       13.64      5.31 o 
  -5   3   7      728.11      757.78     28.25 o 
  -4   3   7       24.52       33.04      7.02 o 
  -3   3   7      571.29      619.66     22.05 o 
  -2   3   7      128.12      173.56     15.07 o 
  -1   3   7       58.30      106.80      8.68 o 
   0   3   7      440.00      387.96     26.75 o 
   1   3   7     2143.55     2305.91     59.67 o 
   2   3   7      211.01      237.63     16.43 o 
   3   3   7      266.74      256.58     21.55 o 
   4   3   7       69.89       66.74      9.34 o 
   5   3   7       23.96       13.14      6.63 o 
   6   3   7       54.09       84.91     12.65 o 
   7   3   7      139.58      114.43     24.23 o 
   8   3   7      165.43      246.69     20.32 o 
   9   3   7     3372.70     3247.66     93.66 o 
  10   3   7      209.67      263.04     26.08 o 
  11   3   7     1471.81     1554.50     81.89 o 
  12   3   7       92.49      144.83     27.27 o 
  13   3   7      406.31      461.28     28.99 o 
  14   3   7        0.01        8.83      8.64 o 
  15   3   7      616.48      656.45     52.03 o 
  16   3   7      299.26      330.27     33.52 o 
  17   3   7      475.41      436.16     37.19 o 
  18   3   7      171.70      209.39     43.27 o 
  19   3   7      126.84       74.30     28.52 o 
  20   3   7      227.18      325.06     52.94 o 
  21   3   7       17.77       17.60     21.82 o 
  22   3   7        9.69       29.54     22.82 o 
  23   3   7        3.80       19.55     22.29 o 
  24   3   7        5.01       27.20     23.44 o 
  25   3   7      227.77      322.67     56.00 o 
  26   3   7       28.93       38.57     24.92 o 
  27   3   7       43.53       72.96     30.68 o 
  28   3   7        0.00       30.93     26.40 o 
  29   3   7     3023.97     3280.85    188.80 o 
  30   3   7       33.88       26.39     25.77 o 
  31   3   7      347.39      458.63     67.41 o 
  32   3   7       50.80       37.53     27.07 o 
  33   3   7       25.87       29.32     29.41 o 
  34   3   7        0.45       18.82     26.30 o 
  35   3   7      121.19      111.74     39.05 o 
  36   3   7       23.32        8.34     25.26 o 
  37   3   7       62.52       21.81     28.11 o 
  38   3   7      110.02       39.43     31.00 o 
  39   3   7       57.01      110.52     42.21 o 
  40   3   7       79.52      132.14     43.61 o 
  41   3   7      290.93      312.57     61.52 o 
  42   3   7        4.80       21.63     30.82 o 
  43   3   7       77.45       59.89     36.59 o 
  44   3   7       17.12       12.38     29.57 o 
 -44   4   7       80.05       86.47     17.54 o 
 -43   4   7       50.50       35.15     14.30 o 
 -42   4   7       15.93        3.91     12.47 o 
 -41   4   7      432.85      453.01     30.67 o 
 -40   4   7        0.09       -8.06     11.15 o 
 -39   4   7       30.90       40.45     17.50 o 
 -38   4   7       21.79       42.43     15.71 o 
 -37   4   7       24.01       -6.25     13.72 o 
 -36   4   7        4.83      -11.68     10.66 o 
 -35   4   7      374.81      351.46     28.29 o 
 -34   4   7       11.00       58.68     14.55 o 
 -33   4   7      335.16      280.03     25.02 o 
 -32   4   7       94.32       97.66     16.09 o 
 -31   4   7       78.74       75.72     14.69 o 
 -30   4   7        3.75      -11.40     13.97 o 
 -29   4   7        5.55       15.76     10.17 o 
 -28   4   7      302.45      266.66     20.45 o 
 -27   4   7       19.48       32.78      9.82 o 
 -26   4   7       55.03       66.92     11.96 o 
 -25   4   7     2158.35     1914.94     64.44 o 
 -24   4   7       62.91       76.93     12.07 o 
 -23   4   7      507.82      506.21     26.57 o 
 -22   4   7       30.11       24.28      8.60 o 
 -21   4   7     1293.92     1126.36     35.92 o 
 -20   4   7      134.09      115.95     13.07 o 
 -19   4   7      268.55      246.77     17.77 o 
 -18   4   7        1.28       49.51      9.87 o 
 -17   4   7     1198.93     1257.64     37.76 o 
 -16   4   7       14.72       57.96      9.80 o 
 -15   4   7     1064.59      966.84     31.53 o 
 -14   4   7      117.90      139.93     13.27 o 
 -13   4   7      157.01      199.80     19.70 o 
 -12   4   7      504.11      521.03     39.18 o 
 -11   4   7      861.06      874.88     49.21 o 
 -10   4   7      475.54      495.57     35.55 o 
  -9   4   7       74.03       92.29     14.87 o 
  -8   4   7      476.65      529.85     46.80 o 
  -7   4   7       68.35       64.63     12.96 o 
  -6   4   7      230.22      235.59     21.83 o 
  -5   4   7     2307.86     2272.47     96.75 o 
  -4   4   7      190.14      220.05     27.37 o 
  -3   4   7      897.81      755.02     34.92 o 
  -2   4   7      720.52      707.11     35.02 o 
  -1   4   7      296.41      299.08     23.22 o 
   0   4   7     1303.76     1289.99     46.96 o 
   1   4   7        1.07       18.22      9.16 o 
   2   4   7      717.68      697.40     33.72 o 
   3   4   7      342.44      328.53     23.09 o 
   4   4   7      303.52      336.83     23.28 o 
   5   4   7      273.17      242.86     28.05 o 
   6   4   7       66.05      103.36     19.51 o 
   7   4   7       13.34       -0.17     10.28 o 
   8   4   7        0.35       -2.89     10.02 o 
   9   4   7       58.46       55.49     24.43 o 
  10   4   7        2.50       22.76     12.73 o 
  11   4   7      573.91      535.52     93.73 o 
  12   4   7       95.16      111.03     20.12 o 
  13   4   7        3.82       27.80     13.85 o 
  14   4   7      119.87      164.78     32.99 o 
  15   4   7     1711.66     1608.57     71.86 o 
  16   4   7      250.97      284.01     42.48 o 
  17   4   7     1758.08     1589.05     71.88 o 
  18   4   7       54.14       52.97     28.24 o 
  19   4   7        0.01       -1.14     17.66 o 
  20   4   7       26.64       54.47     27.90 o 
  21   4   7      556.22      523.92     70.33 o 
  22   4   7       19.72       34.78     24.16 o 
  23   4   7       64.37       49.81     28.70 o 
  24   4   7      206.20      202.74     46.73 o 
  25   4   7      634.09      442.77     64.79 o 
  26   4   7      262.08      347.52     59.71 o 
  27   4   7      169.66      149.75     42.06 o 
  28   4   7      242.46      306.15     55.92 o 
  29   4   7        7.49       15.22     24.65 o 
  30   4   7      471.96      406.39     66.16 o 
  31   4   7      158.54      144.41     43.09 o 
  32   4   7       21.56       65.61     34.75 o 
  33   4   7     1940.67     2161.25    146.77 o 
  34   4   7        4.72       31.46     27.63 o 
  35   4   7        0.02       22.12     27.96 o 
  36   4   7       12.37       21.39     29.47 o 
  37   4   7      323.60      352.54     63.42 o 
  38   4   7        5.91      -14.40     22.09 o 
  39   4   7      189.23      249.75     55.64 o 
  40   4   7        0.81        1.24     27.59 o 
  41   4   7       44.10        7.46     26.70 o 
  42   4   7        2.07        7.02     29.33 o 
  43   4   7      160.25      137.53     47.32 o 
 -42   5   7       21.58       56.75     19.83 o 
 -41   5   7      206.69      210.03     35.64 o 
 -40   5   7       80.44       65.86     19.68 o 
 -39   5   7       48.00       54.53     22.76 o 
 -38   5   7        6.22       -8.33     13.67 o 
 -37   5   7      168.50      151.87     24.35 o 
 -36   5   7      118.75      114.66     32.61 o 
 -35   5   7      138.47      127.75     23.08 o 
 -34   5   7        0.74       12.90     25.30 o 
 -33   5   7      975.71     1040.87     64.64 o 
 -32   5   7        8.69       11.25     13.32 o 
 -31   5   7      108.24      117.48     25.59 o 
 -30   5   7        0.14       20.98     13.07 o 
 -29   5   7      240.69      214.76     26.18 o 
 -28   5   7       34.82       32.58     11.76 o 
 -27   5   7     1685.22     1669.16     56.30 o 
 -26   5   7        5.58       10.90     10.26 o 
 -25   5   7       50.63       43.96     13.71 o 
 -24   5   7       59.13       56.14     12.87 o 
 -23   5   7       46.97       34.60     17.80 o 
 -22   5   7       10.01       -5.75     10.73 o 
 -21   5   7      101.00      124.94     16.99 o 
 -20   5   7       18.28       34.01     11.88 o 
 -19   5   7      541.58      542.51     32.29 o 
 -18   5   7      191.68      161.26     21.06 o 
 -17   5   7       19.53       62.21     12.74 o 
 -16   5   7       64.80       69.31     13.52 o 
 -15   5   7      767.32      701.20     36.66 o 
 -14   5   7      116.27      106.14     15.22 o 
 -13   5   7       61.95       56.07     18.68 o 
 -12   5   7       29.55       50.72     11.67 o 
 -11   5   7       15.34       27.35     11.38 o 
 -10   5   7       58.91       48.00     17.17 o 
  -9   5   7     2227.76     2206.15     73.44 o 
  -8   5   7      505.09      448.80     31.59 o 
  -7   5   7     1748.03     1521.83    127.54 o 
  -6   5   7        8.29       51.10     12.86 o 
  -5   5   7      599.99      552.49     32.14 o 
  -4   5   7      320.49      375.08     27.83 o 
  -3   5   7      412.09      376.17     37.20 o 
  -2   5   7       59.42      158.14     24.89 o 
  -1   5   7      173.34      152.12     17.79 o 
   0   5   7       12.87        4.75     14.89 o 
   1   5   7     1931.03     1923.93     63.81 o 
   2   5   7        6.20       13.43      9.15 o 
   3   5   7      803.23      859.94     57.58 o 
   4   5   7       10.78       37.60     14.42 o 
   5   5   7     1171.40     1122.61     58.40 o 
   6   5   7       34.68       76.50     19.48 o 
   7   5   7        0.17        5.61     12.25 o 
   8   5   7        0.14       50.65     17.01 o 
   9   5   7      189.89      165.05     25.03 o 
  10   5   7       57.83       66.76     18.04 o 
  11   5   7      703.33      647.34     49.08 o 
  12   5   7      107.74       69.71     18.38 o 
  13   5   7       11.09       27.55     14.68 o 
  14   5   7       41.57       27.29     15.18 o 
  15   5   7      284.95      297.66     36.09 o 
  16   5   7      356.91      319.97     34.46 o 
  17   5   7      605.86      633.94     49.24 o 
  18   5   7      232.18      223.50     33.26 o 
  19   5   7      289.21      318.90     46.69 o 
  20   5   7       54.31       38.04     16.57 o 
  21   5   7       35.57       27.17     16.69 o 
  22   5   7        0.05       23.75     24.94 o 
  23   5   7      333.11      441.53     65.83 o 
  24   5   7        2.81       -9.17     18.01 o 
  25   5   7      132.57      104.64     36.64 o 
  26   5   7       46.27       51.66     30.42 o 
  27   5   7      130.07      140.12     42.27 o 
  28   5   7        0.81        7.11     25.35 o 
  29   5   7     1291.66     1274.57    104.90 o 
  30   5   7       59.02       57.50     32.17 o 
  31   5   7      133.57      123.96     41.85 o 
  32   5   7        0.11       89.54     36.15 o 
  33   5   7        0.09        3.02     24.68 o 
  34   5   7       10.03       31.13     31.96 o 
  35   5   7      202.28      157.29     46.64 o 
  36   5   7        2.06       11.43     25.01 o 
  37   5   7        3.04       20.73     28.35 o 
  38   5   7       56.77       65.91     36.02 o 
  39   5   7      109.55       90.93     40.20 o 
  40   5   7        1.18      -26.56     23.00 o 
  41   5   7       64.97       38.04     35.47 o 
 -40   6   7       56.31       35.88     18.85 o 
 -39   6   7       15.95       17.40     17.29 o 
 -38   6   7       49.93       34.98     18.22 o 
 -37   6   7       73.35       88.44     21.48 o 
 -36   6   7      172.24      190.47     27.42 o 
 -35   6   7       11.74       15.86     15.34 o 
 -34   6   7       29.57       13.00     14.21 o 
 -33   6   7       21.91       18.89     14.76 o 
 -32   6   7       48.57       54.74     18.00 o 
 -31   6   7       15.68        8.24     12.59 o 
 -30   6   7       85.56       52.43     23.29 o 
 -29   6   7        3.16       -8.18     10.37 o 
 -28   6   7       99.81      104.95     18.00 o 
 -27   6   7      171.53      179.33     20.59 o 
 -26   6   7       71.58       42.72     15.40 o 
 -25   6   7      170.95      158.28     19.39 o 
 -24   6   7      233.06      204.18     21.12 o 
 -23   6   7     2314.55     2137.69     66.33 o 
 -22   6   7       94.57       99.89     15.88 o 
 -21   6   7      186.25      200.83     21.10 o 
 -20   6   7       11.58       28.42     11.63 o 
 -19   6   7      812.99      759.51     46.81 o 
 -18   6   7        3.56       20.17     10.35 o 
 -17   6   7     1533.72     1589.43     54.06 o 
 -16   6   7       34.08      135.34     17.26 o 
 -15   6   7      215.85      194.49     20.18 o 
 -14   6   7       22.49       13.18     10.13 o 
 -13   6   7      237.16      254.28     22.49 o 
 -12   6   7       66.84       64.51     13.51 o 
 -11   6   7      496.44      497.09     35.11 o 
 -10   6   7       23.31       23.73     11.62 o 
  -9   6   7      451.71      422.10     31.96 o 
  -8   6   7      206.05      196.16     21.99 o 
  -7   6   7      138.46      189.32     21.43 o 
  -6   6   7      187.04      173.98     20.75 o 
  -5   6   7       83.09       68.34     14.80 o 
  -4   6   7      149.08      149.27     19.15 o 
  -3   6   7       38.04       46.32     13.07 o 
  -2   6   7        0.11       -5.65      9.05 o 
  -1   6   7      173.69      163.08     22.20 o 
   0   6   7      146.04      142.67     18.41 o 
   1   6   7       11.02       -0.63      9.53 o 
   2   6   7      354.83      395.26     41.25 o 
   3   6   7       58.08       62.03     19.56 o 
   4   6   7      194.52      177.36     28.03 o 
   5   6   7        2.25      -10.72     11.49 o 
   6   6   7       12.04       27.57     14.53 o 
   7   6   7       11.95       14.31     13.31 o 
   8   6   7       24.75       45.87     17.59 o 
   9   6   7       36.99        3.12     12.85 o 
  10   6   7        0.20       42.95     17.10 o 
  11   6   7      146.76      182.18     28.08 o 
  12   6   7      240.02      182.59     36.47 o 
  13   6   7      706.31      724.11     55.12 o 
  14   6   7      316.42      350.77     87.23 o 
  15   6   7     5442.88     4865.59    174.05 o 
  16   6   7      280.95      370.40     39.09 o 
  17   6   7      653.76      660.03     53.32 o 
  18   6   7       24.79       75.76     21.83 o 
  19   6   7      306.11      307.09     36.49 o 
  20   6   7       13.36       18.62     23.92 o 
  21   6   7      131.14      117.72     23.69 o 
  22   6   7       28.22       79.67     22.18 o 
  23   6   7       18.53       -8.98     20.14 o 
  24   6   7        0.79        1.36     21.84 o 
  25   6   7      109.77       52.49     30.90 o 
  26   6   7       32.46       36.72     30.19 o 
  27   6   7     2058.51     2092.46    143.66 o 
  28   6   7        0.04        7.52     23.43 o 
  29   6   7      105.38      185.02     48.28 o 
  30   6   7       29.62       43.65     30.68 o 
  31   6   7      467.40      603.90     84.97 o 
  32   6   7       10.85       27.78     29.77 o 
  33   6   7        9.12      -19.30     23.88 o 
  34   6   7       30.58       -2.38     23.84 o 
  35   6   7        2.03       10.00     25.88 o 
  36   6   7      123.72      186.43     50.16 o 
  37   6   7      120.93      112.07     45.66 o 
  38   6   7        1.52       24.05     27.44 o 
  39   6   7        3.63       45.94     36.36 o 
 -37   7   7      401.96      392.62     54.49 o 
 -36   7   7       58.49       91.58     22.00 o 
 -35   7   7      195.60      187.42     27.74 o 
 -34   7   7      151.64      174.75     27.13 o 
 -33   7   7      218.74      245.56     30.50 o 
 -32   7   7        0.85        8.19     14.43 o 
 -31   7   7       42.93       67.88     29.17 o 
 -30   7   7        3.04       16.08     14.21 o 
 -29   7   7       15.73       10.13     11.78 o 
 -28   7   7       56.42       67.14     15.43 o 
 -27   7   7        1.41       12.52     10.91 o 
 -26   7   7      167.86      143.06     19.10 o 
 -25   7   7      262.25      303.31     43.18 o 
 -24   7   7      393.37      454.87     31.81 o 
 -23   7   7     1588.80     1467.96     52.73 o 
 -22   7   7      188.99      208.51     22.17 o 
 -21   7   7      429.66      462.76     34.03 o 
 -20   7   7      217.51      279.89     32.07 o 
 -19   7   7     1547.61     1614.49     55.67 o 
 -18   7   7       11.71       27.05     14.16 o 
 -17   7   7      120.67      142.19     22.02 o 
 -16   7   7        7.16        7.01     10.47 o 
 -15   7   7      140.85      132.53     24.88 o 
 -14   7   7       23.02       27.52     14.84 o 
 -13   7   7      452.22      395.62     29.16 o 
 -12   7   7       65.69       54.56     17.79 o 
 -11   7   7       21.35       35.65     13.66 o 
 -10   7   7       70.78       88.04     17.52 o 
  -9   7   7      609.84      485.50     35.36 o 
  -8   7   7       73.20       66.65     15.54 o 
  -7   7   7        0.04       10.49     11.15 o 
  -6   7   7      178.23      171.98     21.48 o 
  -5   7   7     1176.78     1149.28     77.09 o 
  -4   7   7       56.83       94.47     18.08 o 
  -3   7   7     5461.31     4915.52    140.14 o 
  -2   7   7      195.17      245.16     29.65 o 
  -1   7   7      385.78      412.55     40.33 o 
   0   7   7        0.07       -9.69     12.56 o 
   1   7   7       29.13       35.07     33.72 o 
   2   7   7       64.46      157.72     27.19 o 
   3   7   7      486.05      545.22     50.08 o 
   4   7   7      112.06      155.32     28.80 o 
   5   7   7        0.00        2.73     15.25 o 
   6   7   7       31.51        6.95     14.74 o 
   7   7   7        8.35        3.98     19.65 o 
   8   7   7        8.55       26.29     16.43 o 
   9   7   7       26.52       20.00     16.20 o 
  10   7   7      114.75      152.04     26.76 o 
  11   7   7      541.22      596.08     51.11 o 
  12   7   7      183.16      219.74     31.85 o 
  13   7   7      617.29      778.42     59.81 o 
  14   7   7      170.12      153.75     27.28 o 
  15   7   7       37.83       20.37     16.30 o 
  16   7   7       50.82       38.34     21.65 o 
  17   7   7       41.07       17.30     28.41 o 
  18   7   7      113.21      127.94     25.28 o 
  19   7   7       18.76       19.46     31.00 o 
  20   7   7       16.20       25.82     21.23 o 
  21   7   7      107.20      108.47     25.33 o 
  22   7   7       42.98      107.67     25.54 o 
  23   7   7      112.36      132.63     36.49 o 
  24   7   7       44.52       41.80     30.17 o 
  25   7   7       18.33       43.42     32.10 o 
  26   7   7       10.30       61.66     33.45 o 
  27   7   7        6.70       13.31     30.49 o 
  28   7   7       60.77       81.90     39.96 o 
  29   7   7      224.90      204.56     51.67 o 
  30   7   7       14.71       29.25     28.92 o 
  31   7   7       25.44       62.40     35.46 o 
  32   7   7       83.21      106.39     44.85 o 
  33   7   7       42.07       59.94     37.71 o 
  34   7   7       18.18       57.33     37.79 o 
  35   7   7      949.88      905.57    111.35 o 
  36   7   7       15.02       29.25     33.66 o 
 -34   8   7        1.55       10.86     16.46 o 
 -33   8   7        8.06       16.90     16.42 o 
 -32   8   7        2.43        6.08     16.81 o 
 -31   8   7        0.04       12.33     15.47 o 
 -30   8   7       73.44       47.32     18.82 o 
 -29   8   7       51.40       71.05     16.79 o 
 -28   8   7        0.02        7.45     11.76 o 
 -27   8   7       42.13       36.07     14.21 o 
 -26   8   7       13.53       14.50     12.54 o 
 -25   8   7      673.43      761.98     42.81 o 
 -24   8   7        0.44       17.55     12.69 o 
 -23   8   7      568.63      482.87     66.46 o 
 -22   8   7      137.85      121.31     18.89 o 
 -21   8   7        0.01        0.34     11.45 o 
 -20   8   7       30.72       47.53     14.81 o 
 -19   8   7      257.55      292.41     31.19 o 
 -18   8   7        0.48       -3.07     11.17 o 
 -17   8   7      741.66      640.11     38.11 o 
 -16   8   7        0.29       -3.33     11.46 o 
 -15   8   7      614.08      683.14     39.44 o 
 -14   8   7       88.46       66.91     15.76 o 
 -13   8   7     1272.88     1235.23    103.34 o 
 -12   8   7      217.90      173.01     21.43 o 
 -11   8   7       19.71       13.07     12.17 o 
 -10   8   7      122.67      139.30     21.54 o 
  -9   8   7      307.38      339.89     31.16 o 
  -8   8   7        0.10        3.59     11.89 o 
  -7   8   7      437.53      445.31     49.18 o 
  -6   8   7       91.95       95.62     29.13 o 
  -5   8   7       82.24       46.70     15.54 o 
  -4   8   7       53.63       66.02     21.22 o 
  -3   8   7        3.48        8.61     16.39 o 
  -2   8   7       33.13       79.77     23.16 o 
  -1   8   7       21.54       39.62     20.18 o 
   0   8   7      165.57      178.68     36.42 o 
   1   8   7      864.45      849.88     82.10 o 
   2   8   7       77.57       67.31     21.40 o 
   3   8   7       48.54       48.14     20.25 o 
   4   8   7       12.08       -6.56     13.92 o 
   5   8   7       45.14       65.15     21.23 o 
   6   8   7       12.91       31.83     18.43 o 
   7   8   7      154.42       87.99     27.21 o 
   8   8   7      131.82      166.67     29.91 o 
   9   8   7      551.16      552.10     68.65 o 
  10   8   7      154.48       98.55     45.25 o 
  11   8   7       75.39      115.69     24.78 o 
  12   8   7        0.02       12.04     15.57 o 
  13   8   7       17.51       36.70     19.13 o 
  14   8   7      122.00      144.69     28.03 o 
  15   8   7      188.71      211.53     33.43 o 
  16   8   7       14.33       34.31     38.68 o 
  17   8   7      152.22      159.01     44.12 o 
  18   8   7       25.70       47.14     22.18 o 
  19   8   7      333.94      340.28    107.20 o 
  20   8   7       51.84       63.18     36.51 o 
  21   8   7        0.09       21.76     18.02 o 
  22   8   7       63.65       91.10     45.05 o 
  23   8   7       63.86       79.03     24.46 o 
  24   8   7       53.47       64.84     24.18 o 
  25   8   7        4.59       17.61     19.42 o 
  26   8   7       23.22       35.03     31.23 o 
  27   8   7       21.09        1.31     29.56 o 
  28   8   7      283.68      256.51     61.27 o 
  29   8   7        0.81       40.69     34.85 o 
  30   8   7       18.76       56.06     36.38 o 
  31   8   7      307.65      405.02     72.42 o 
  32   8   7        0.19       19.42     29.79 o 
  33   8   7      157.60      171.70     51.38 o 
 -29   9   7      704.50      639.17     52.67 o 
 -28   9   7       73.55       95.76     18.31 o 
 -27   9   7      268.41      262.83     26.75 o 
 -26   9   7       43.97       36.50     14.76 o 
 -25   9   7       13.67       18.53     13.96 o 
 -24   9   7       32.68       27.59     14.05 o 
 -23   9   7       23.52       19.55     13.31 o 
 -22   9   7        5.10        2.46     12.31 o 
 -21   9   7      765.27      764.75     43.50 o 
 -20   9   7        5.15      -14.73     16.37 o 
 -19   9   7        7.00        4.08     12.28 o 
 -18   9   7       91.14       84.24     16.82 o 
 -17   9   7       95.79      102.23     18.46 o 
 -16   9   7       22.41       22.55     14.11 o 
 -15   9   7       21.98        9.81     12.42 o 
 -14   9   7       15.88       12.49     18.57 o 
 -13   9   7       15.32       21.75     12.61 o 
 -12   9   7        9.16       31.45     12.94 o 
 -11   9   7      180.42      171.95     21.13 o 
 -10   9   7        4.03        9.04     11.96 o 
  -9   9   7       59.33       54.48     17.15 o 
  -8   9   7       11.50        8.55     13.81 o 
  -7   9   7       14.48        6.41     17.03 o 
  -6   9   7       11.11      -13.32     17.56 o 
  -5   9   7        2.53       -3.01     18.74 o 
  -4   9   7      145.37      198.35     46.55 o 
  -3   9   7      320.64      458.38     57.57 o 
  -2   9   7      116.52      116.41     26.71 o 
  -1   9   7       32.40       38.53     18.38 o 
   0   9   7       15.80       15.49     17.30 o 
   1   9   7      349.19      388.06     76.02 o 
   2   9   7       13.21       28.62     17.61 o 
   3   9   7     1669.22     1590.99     82.71 o 
   4   9   7      143.50      132.84     27.94 o 
   5   9   7      461.31      484.63     49.18 o 
   6   9   7      366.28      328.14     41.27 o 
   7   9   7        4.94        5.67     16.71 o 
   8   9   7       29.06       16.27     18.51 o 
   9   9   7       47.74       58.50     22.33 o 
  10   9   7      178.99      213.25     33.97 o 
  11   9   7       66.07       56.96     37.87 o 
  12   9   7      122.28      150.90     30.12 o 
  13   9   7      166.39      155.11     34.59 o 
  14   9   7       17.36       18.65     23.05 o 
  15   9   7       23.65       98.92     33.26 o 
  16   9   7       22.08       -1.19     18.52 o 
  17   9   7       89.15      110.90     28.14 o 
  18   9   7       68.26       57.71     22.73 o 
  19   9   7        9.24       32.33     19.66 o 
  20   9   7       42.11       39.57     22.45 o 
  21   9   7        1.51      -24.04     16.06 o 
  22   9   7       11.51       17.54     23.27 o 
  23   9   7      496.97      486.75     53.03 o 
  24   9   7        3.74       -2.27     18.61 o 
  25   9   7       62.26       71.87     27.19 o 
  26   9   7        0.00       11.97     20.25 o 
  27   9   7      107.54      121.43     44.89 o 
  28   9   7       32.01       81.83     43.57 o 
 -24  10   7       41.50       56.63     16.76 o 
 -23  10   7        3.06       24.29     19.62 o 
 -22  10   7        1.06       14.44     13.72 o 
 -21  10   7       22.81       13.52     14.32 o 
 -20  10   7        5.92       19.60     14.51 o 
 -19  10   7      113.77      125.18     33.84 o 
 -18  10   7        4.15       14.33     14.60 o 
 -17  10   7      448.48      426.36     33.24 o 
 -16  10   7       16.84       43.23     20.90 o 
 -15  10   7      454.70      487.89     51.85 o 
 -14  10   7       63.91       33.23     14.85 o 
 -13  10   7      393.22      348.74     30.26 o 
 -12  10   7       78.91      107.45     23.54 o 
 -11  10   7      425.49      406.38     32.22 o 
 -10  10   7       63.35       66.18     22.30 o 
  -9  10   7      203.58      198.72     23.28 o 
  -8  10   7        2.90        6.87     14.37 o 
  -7  10   7        8.74       -8.32     13.67 o 
  -6  10   7       43.29       81.26     24.12 o 
  -5  10   7        6.76       -5.62     17.21 o 
  -4  10   7       31.79       11.16     18.36 o 
  -3  10   7        0.69       13.29     18.52 o 
  -2  10   7       22.11       20.81     21.10 o 
  -1  10   7       57.28       47.06     23.17 o 
   0  10   7      115.24      112.73     28.98 o 
   1  10   7      304.86      408.31     99.29 o 
   2  10   7      139.42      175.79     32.45 o 
   3  10   7       98.91       76.41     66.79 o 
   4  10   7       43.42       45.64     22.35 o 
   5  10   7        5.44       11.58     18.86 o 
   6  10   7        2.73       14.43     19.45 o 
   7  10   7      302.24      317.68     43.49 o 
   8  10   7       11.72      -14.83     16.37 o 
   9  10   7       52.31       -0.55     18.07 o 
  10  10   7        0.04        0.63     18.98 o 
  11  10   7        0.56       -7.67     18.09 o 
  12  10   7       83.46      109.23     41.12 o 
  13  10   7        0.51       -0.75     32.22 o 
  14  10   7      268.54      275.29     41.51 o 
  15  10   7      306.36      289.06     42.44 o 
  16  10   7      162.16      150.46     47.86 o 
  17  10   7       73.63       80.23     27.67 o 
  18  10   7       36.35       50.04     24.42 o 
  19  10   7        3.63       33.95     22.33 o 
  20  10   7        0.15        3.64     21.05 o 
  21  10   7       21.31      110.00    129.90 o 
  22  10   7       25.67       25.62     24.16 o 
  23  10   7       74.88      119.10     31.95 o 
 -15  11   7        1.33       11.41     13.94 o 
 -14  11   7       42.62       42.69     17.74 o 
 -13  11   7       73.65       65.49     17.30 o 
 -12  11   7       14.49        8.28     14.51 o 
 -11  11   7       36.57       14.56     14.88 o 
 -10  11   7        1.67       -8.56     13.17 o 
  -9  11   7        5.26      -11.58     15.83 o 
  -8  11   7        2.55       26.48     18.18 o 
  -7  11   7      214.96      224.06     31.10 o 
  -6  11   7      104.53      108.21     48.54 o 
  -5  11   7      681.64      628.65     60.11 o 
  -4  11   7        8.27       -0.40     19.68 o 
  -3  11   7     1177.64     1213.48     78.80 o 
  -2  11   7       80.83       93.08     28.32 o 
  -1  11   7        1.74      -12.15     19.48 o 
   0  11   7        1.86       -8.88     20.04 o 
   1  11   7      130.81      122.86     30.67 o 
   2  11   7      107.80      165.72     37.47 o 
   3  11   7        0.74        0.54     18.80 o 
   4  11   7      232.56      174.23     35.09 o 
   5  11   7      724.53      666.35     62.59 o 
   6  11   7      180.77      134.31     31.53 o 
   7  11   7       25.83       25.44     23.58 o 
   8  11   7       27.44       17.49     21.79 o 
   9  11   7        0.24        2.89     19.40 o 
  10  11   7        6.45       -7.37     40.72 o 
  11  11   7      155.02       75.32     27.76 o 
  12  11   7        3.37        0.68     20.45 o 
  13  11   7      100.97      129.47     32.50 o 
  14  11   7       22.63       24.86     24.33 o 
 -44   0   8      109.70      137.89     25.64 o 
 -43   0   8        7.49       28.93     17.45 o 
 -42   0   8      122.77      130.24     30.92 o 
 -41   0   8        8.63       61.13     19.73 o 
 -40   0   8        0.07       15.59     14.79 o 
 -39   0   8      123.44      105.73     22.29 o 
 -38   0   8       20.97        2.89     14.45 o 
 -37   0   8        9.69       62.78     18.04 o 
 -36   0   8        0.00        2.50     12.21 o 
 -35   0   8       86.09      108.94     20.71 o 
 -34   0   8       73.59      119.12     21.54 o 
 -33   0   8      501.63      434.47     64.03 o 
 -32   0   8        0.06       20.13     12.89 o 
 -31   0   8      130.18       90.47     17.99 o 
 -30   0   8       55.13       90.90     18.32 o 
 -29   0   8      393.99      383.11     35.08 o 
 -28   0   8     1064.68     1066.80     50.53 o 
 -27   0   8      214.56      220.19     24.51 o 
 -26   0   8      319.54      352.11     33.29 o 
 -25   0   8      260.92      349.45     35.70 o 
 -24   0   8      138.98      142.56     21.95 o 
 -23   0   8       70.41       69.84     15.48 o 
 -22   0   8       66.30       74.08     12.32 o 
 -21   0   8        3.92        5.48      8.49 o 
 -20   0   8      317.19      367.90     28.25 o 
 -19   0   8       11.39       32.22     10.06 o 
 -18   0   8     2618.20     2377.22     66.72 o 
 -17   0   8        1.77       -5.02      7.07 o 
 -16   0   8     2443.01     2048.69     59.19 o 
 -15   0   8       11.98       68.45     14.02 o 
 -14   0   8     1588.47     1654.43     57.84 o 
 -13   0   8       21.97       29.36     10.54 o 
 -12   0   8     4049.86     3851.36    109.99 o 
 -11   0   8      109.06      181.94     22.89 o 
 -10   0   8     2552.22     2553.10     79.04 o 
  -9   0   8      172.43      353.99     28.72 o 
  -8   0   8     5777.41     5575.76    150.14 o 
  -7   0   8      107.04      117.54     16.14 o 
  -6   0   8     3098.36     2974.73    107.97 o 
  -5   0   8        2.08       51.88     14.64 o 
  -4   0   8      238.76      241.13     41.79 o 
  -3   0   8       12.06      223.31     34.28 o 
  -2   0   8     7154.50     6744.88    215.21 o 
  -1   0   8       17.31       27.38     18.75 o 
   0   0   8      734.18      878.16     44.67 o 
   1   0   8      153.72      342.09     30.30 o 
   2   0   8     9289.12     8652.70    269.11 o 
   3   0   8       17.68       40.61     12.89 o 
   4   0   8     2617.54     2304.50    100.20 o 
   5   0   8        0.12       80.30     15.14 o 
   6   0   8     1547.75     1600.22     65.02 o 
   7   0   8        1.11      152.47     28.14 o 
   8   0   8     9852.61     8901.55    399.82 o 
   9   0   8        3.49      115.44     29.99 o 
  10   0   8     4243.74     4283.90    212.50 o 
  11   0   8       17.82       78.18     27.23 o 
  12   0   8     1240.17     1145.42     81.90 o 
  13   0   8        1.01       64.10     24.03 o 
  14   0   8     1995.35     1796.13    111.32 o 
  15   0   8        5.12       58.30     23.60 o 
  16   0   8        0.48        0.63     15.06 o 
  17   0   8        0.04       39.77     22.18 o 
  18   0   8      726.48      805.57     80.78 o 
  19   0   8      317.65      270.87     46.12 o 
  20   0   8      270.38      284.91     47.33 o 
  21   0   8       62.04      115.60     33.04 o 
  22   0   8      479.18      441.34     60.98 o 
  23   0   8       37.82       37.41     24.44 o 
  24   0   8     5881.39     5971.49    291.74 o 
  25   0   8        6.45       13.41     20.32 o 
  26   0   8       29.79       22.04     23.13 o 
  27   0   8       43.23       75.46     30.62 o 
  28   0   8      630.71      391.16     59.37 o 
  29   0   8       54.51       18.42     26.37 o 
  30   0   8        2.23       -3.29     21.01 o 
  31   0   8      105.94      123.89     37.06 o 
  32   0   8       45.86       50.96     30.58 o 
  33   0   8        0.28        6.56     25.79 o 
  34   0   8      996.47     1043.03    104.78 o 
  35   0   8       11.08       45.87     31.02 o 
  36   0   8      679.58      852.89     95.85 o 
  37   0   8       10.43        9.72     25.70 o 
  38   0   8       34.92       54.96     32.98 o 
  39   0   8       11.44       61.52     32.31 o 
  40   0   8     2471.28     2482.58    161.51 o 
  41   0   8       10.16       40.60     31.42 o 
  42   0   8      877.89      840.96     99.91 o 
  43   0   8       83.80      119.39     46.92 o 
 -44   1   8      997.87     1001.55     42.92 o 
 -43   1   8        7.31       25.02     16.20 o 
 -42   1   8        2.99       -0.22     10.48 o 
 -41   1   8       21.16       19.33     11.35 o 
 -40   1   8      982.43     1156.00     43.38 o 
 -39   1   8       15.12       29.23     11.05 o 
 -38   1   8      689.40      790.89     35.99 o 
 -37   1   8       46.41       55.69     12.28 o 
 -36   1   8      561.98      576.02     30.02 o 
 -35   1   8        3.08        2.84     13.63 o 
 -34   1   8      942.98      945.16     36.46 o 
 -33   1   8       40.41       78.43     13.30 o 
 -32   1   8       31.88       64.71     11.50 o 
 -31   1   8       68.98       98.04     13.36 o 
 -30   1   8      297.78      287.64     26.88 o 
 -29   1   8       10.00       15.69      8.67 o 
 -28   1   8        0.73       -2.53      7.01 o 
 -27   1   8       49.49       62.45     11.01 o 
 -26   1   8      148.73      152.37     16.14 o 
 -25   1   8       23.79       28.25      8.95 o 
 -24   1   8     3384.65     3107.75     68.50 o 
 -23   1   8       79.68       87.38     11.51 o 
 -22   1   8        0.41        3.95      6.88 o 
 -21   1   8        2.53       61.02      9.86 o 
 -20   1   8      405.48      417.89     21.52 o 
 -19   1   8       93.01      103.58     10.20 o 
 -18   1   8      169.67      210.96     13.92 o 
 -17   1   8        6.28       36.48      7.32 o 
 -16   1   8     1964.63     1946.94     42.77 o 
 -15   1   8       41.71       65.60      8.46 o 
 -14   1   8      767.26      733.05     24.67 o 
 -13   1   8      216.18      295.17     16.57 o 
 -12   1   8     6175.21     5772.40    101.72 o 
 -11   1   8      318.00      310.07     16.02 o 
 -10   1   8       65.33       69.15      8.73 o 
  -9   1   8      175.54      224.38     16.86 o 
  -8   1   8     1485.84     1285.93     33.44 o 
  -7   1   8      189.64      236.12     14.87 o 
  -6   1   8      571.49      511.10     21.79 o 
  -5   1   8       24.53       27.76      7.52 o 
  -4   1   8      418.53      496.88     23.27 o 
  -3   1   8        2.47        3.06      6.06 o 
  -2   1   8     1601.45     1475.15     39.45 o 
  -1   1   8        0.11        5.67      6.13 o 
   0   1   8      180.42      214.84     14.53 o 
   1   1   8        4.66       42.35      8.00 o 
   2   1   8       20.47       12.82      8.21 o 
   3   1   8       32.69       40.87      7.94 o 
   4   1   8        7.08       -3.62      6.20 o 
   5   1   8       18.47       22.68      6.82 o 
   6   1   8     1703.50     1547.34     53.67 o 
   7   1   8       73.95      114.73     16.06 o 
   8   1   8     2331.80     2243.03     76.17 o 
   9   1   8        0.46        9.73      8.43 o 
  10   1   8      166.66      199.75     26.02 o 
  11   1   8       21.08      170.62     24.03 o 
  12   1   8     2549.36     2517.22    114.63 o 
  13   1   8       25.76       45.57     15.98 o 
  14   1   8      286.07      248.19     29.88 o 
  15   1   8        3.56       38.77     35.53 o 
  16   1   8      762.56      802.93     50.49 o 
  17   1   8        7.04        8.66     12.42 o 
  18   1   8     1318.66     1278.61     71.94 o 
  19   1   8       23.22       41.32     31.88 o 
  20   1   8     2492.64     2409.29     99.54 o 
  21   1   8        1.05       21.03     14.87 o 
  22   1   8      384.54      430.95     45.29 o 
  23   1   8        6.67       67.32     39.25 o 
  24   1   8      402.79      404.85     40.73 o 
  25   1   8      125.26      141.21     26.27 o 
  26   1   8     1015.59     1069.14     65.39 o 
  27   1   8       22.60       27.11     21.70 o 
  28   1   8      857.32      932.12    140.06 o 
  29   1   8      255.58      228.70     33.48 o 
  30   1   8      161.95      204.16     32.37 o 
  31   1   8       32.20       67.42     21.53 o 
  32   1   8      752.52      710.23     58.93 o 
  33   1   8      109.31      118.68     27.11 o 
  34   1   8      104.82       83.28     27.23 o 
  35   1   8       63.28       49.93     23.04 o 
  36   1   8      175.65      257.92     37.68 o 
  37   1   8        6.32       50.14     21.87 o 
  38   1   8      374.64      328.73     61.73 o 
  39   1   8       12.66       76.60     25.69 o 
  40   1   8      233.36      250.44     39.95 o 
  41   1   8       87.64       86.41     27.37 o 
  42   1   8      254.58      384.36     49.17 o 
  43   1   8       16.67       19.29     37.55 o 
 -43   2   8      112.03      104.18     16.27 o 
 -42   2   8       25.27       13.42     11.71 o 
 -41   2   8       19.18       45.27     13.18 o 
 -40   2   8        0.08       -0.03     10.56 o 
 -39   2   8       47.03       20.99     11.54 o 
 -38   2   8        1.91        5.14     10.69 o 
 -37   2   8       14.76       15.24     11.67 o 
 -36   2   8      133.35      118.91     15.00 o 
 -35   2   8       23.47       20.52     10.05 o 
 -34   2   8       71.07       92.38     13.59 o 
 -33   2   8        7.89       18.58      9.79 o 
 -32   2   8       65.14       66.03     12.04 o 
 -31   2   8       20.04       54.51     11.16 o 
 -30   2   8       12.86       13.91      9.64 o 
 -29   2   8       10.19       15.43      9.43 o 
 -28   2   8      110.36       68.70     12.38 o 
 -27   2   8        0.05        5.71      8.44 o 
 -26   2   8      162.70      176.21     15.50 o 
 -25   2   8       30.56       44.45      9.57 o 
 -24   2   8       13.22        4.94      7.28 o 
 -23   2   8      178.45      141.00     13.64 o 
 -22   2   8      921.57      904.55     39.68 o 
 -21   2   8       54.94       65.81     10.23 o 
 -20   2   8      826.48      786.11     29.81 o 
 -19   2   8       28.95       60.32      9.77 o 
 -18   2   8     7926.95     7269.78    136.76 o 
 -17   2   8        6.99       19.67      7.67 o 
 -16   2   8     1681.93     1614.92     37.49 o 
 -15   2   8      283.74      487.78     20.42 o 
 -14   2   8     2006.72     1982.99     43.14 o 
 -13   2   8      299.25      373.80     17.72 o 
 -12   2   8      556.41      515.72     20.87 o 
 -11   2   8      163.95      215.02     13.39 o 
 -10   2   8      212.69      168.92     12.08 o 
  -9   2   8      382.40      472.72     23.50 o 
  -8   2   8      421.82      409.72     19.61 o 
  -7   2   8      170.74      176.11     12.72 o 
  -6   2   8     4055.90     3773.74     74.95 o 
  -5   2   8      410.78      459.38     20.07 o 
  -4   2   8       40.09       39.41      7.50 o 
  -3   2   8      818.33      843.16     24.80 o 
  -2   2   8      592.67      666.91     27.09 o 
  -1   2   8      372.91      432.94     21.04 o 
   0   2   8      974.15      923.11     28.24 o 
   1   2   8      224.05      258.76     16.42 o 
   2   2   8     1743.99     1575.62     40.44 o 
   3   2   8      231.83      242.82     17.73 o 
   4   2   8      424.70      467.71     37.10 o 
   5   2   8      104.83      205.54     20.01 o 
   6   2   8        2.26        8.40      8.64 o 
   7   2   8       33.48       56.25     12.66 o 
   8   2   8     3030.54     2921.05     87.41 o 
   9   2   8       21.78       40.31     11.14 o 
  10   2   8     1237.94     1221.93     46.32 o 
  11   2   8       51.79       59.97     16.81 o 
  12   2   8     3387.50     3390.99    164.53 o 
  13   2   8        2.72       92.61     19.25 o 
  14   2   8    10656.22     9966.49    316.22 o 
  15   2   8       37.12       79.06     19.13 o 
  16   2   8      352.65      389.41     37.68 o 
  17   2   8       61.90      260.50     30.88 o 
  18   2   8     1485.00     1432.11     68.72 o 
  19   2   8      228.70      259.68     31.80 o 
  20   2   8       37.11       21.02     15.23 o 
  21   2   8      170.01      172.14     26.71 o 
  22   2   8       56.89       84.77     20.91 o 
  23   2   8      194.82      206.10     34.53 o 
  24   2   8      213.67      139.61     39.55 o 
  25   2   8      215.05      202.39     30.14 o 
  26   2   8      125.55      183.77     55.17 o 
  27   2   8      507.85      478.92     45.70 o 
  28   2   8     1202.45     1141.09     68.13 o 
  29   2   8      293.30      322.14     38.31 o 
  30   2   8     2015.63     1895.42    163.97 o 
  31   2   8       58.27       71.51     21.69 o 
  32   2   8       69.29       98.46     37.25 o 
  33   2   8      216.93      239.67     54.10 o 
  34   2   8      134.77      167.98     46.16 o 
  35   2   8      100.26       70.14     34.81 o 
  36   2   8       15.14       87.48     37.79 o 
  37   2   8        2.60       -6.01     20.79 o 
  38   2   8        7.86       61.47     34.56 o 
  39   2   8        2.31      -11.89     25.63 o 
  40   2   8      559.84      609.24     85.80 o 
  41   2   8        0.03       58.76     33.99 o 
  42   2   8       65.83       11.00     30.95 o 
 -42   3   8       61.52       89.89     19.25 o 
 -41   3   8       18.16       17.82     13.42 o 
 -40   3   8      330.60      422.66     29.90 o 
 -39   3   8       12.26       33.03     13.52 o 
 -38   3   8       96.12       86.30     16.26 o 
 -37   3   8       13.80       17.72     12.48 o 
 -36   3   8      411.58      439.29     48.50 o 
 -35   3   8       83.59       46.72     13.98 o 
 -34   3   8       13.92       28.67     12.64 o 
 -33   3   8       16.65       14.21     10.60 o 
 -32   3   8      117.50       70.01     13.70 o 
 -31   3   8       81.73       69.65     12.89 o 
 -30   3   8      152.05      133.04     15.95 o 
 -29   3   8       11.37        3.84     10.64 o 
 -28   3   8       15.02       14.88      8.85 o 
 -27   3   8       13.13       18.93      8.43 o 
 -26   3   8      340.83      355.59     21.46 o 
 -25   3   8       47.24       46.80      9.93 o 
 -24   3   8      614.28      665.79     41.93 o 
 -23   3   8        1.99       40.48     10.90 o 
 -22   3   8      418.23      411.58     22.97 o 
 -21   3   8       71.87       84.95     11.12 o 
 -20   3   8     1204.59     1110.74     35.45 o 
 -19   3   8       17.60       29.82      8.58 o 
 -18   3   8     2859.18     2709.81     68.82 o 
 -17   3   8      159.82      152.95     13.39 o 
 -16   3   8     2864.71     2784.98     61.54 o 
 -15   3   8        0.29       51.52      8.97 o 
 -14   3   8       54.40       77.70     10.10 o 
 -13   3   8       13.37       54.47      9.84 o 
 -12   3   8     3631.53     3550.91     73.68 o 
 -11   3   8       40.15       34.90      6.87 o 
 -10   3   8      331.60      339.84     17.41 o 
  -9   3   8       16.89       13.22      6.84 o 
  -8   3   8      257.59      234.60     14.20 o 
  -7   3   8      241.56      236.25     13.92 o 
  -6   3   8     1206.47     1154.39     30.18 o 
  -5   3   8      105.87      100.95     10.69 o 
  -4   3   8      150.35      143.34     11.10 o 
  -3   3   8      125.91      125.61     11.76 o 
  -2   3   8     1933.31     1726.70     43.87 o 
  -1   3   8      298.18      336.26     20.62 o 
   0   3   8     1627.04     1479.82     44.01 o 
   1   3   8      116.64      170.22     24.30 o 
   2   3   8      102.45      117.86     14.90 o 
   3   3   8       30.81       50.22     16.10 o 
   4   3   8       41.51       47.28     16.04 o 
   5   3   8       16.56       44.96     15.74 o 
   6   3   8     1293.54     1229.43    160.03 o 
   7   3   8       61.73       75.49     19.26 o
[truncated: 124,402 more chars]
